# Supplementary material for: 4-Amino-3-phenyl-1H-1,2,4-triazole-5(4H)-thione
Source: Acta Crystallogr Sect E Struct Rep Online. 2008 May 30;64(Pt 6):o1169. doi: 10.1107/S1600536808014967 (PMC2961480; doi:10.1107/S1600536808014967)
Supplement: Supplementary file 2 [file e-64-o1169-Isup2.hkl]

# 
# h,k,l, Fc-squared, Fo-squared, sigma(Fo-squared) and status flag 
# 
data_I
_shelx_title ' Q in P2(1)/n' 
_shelx_refln_list_code          4 
_shelx_F_calc_maximum      140.47 
_exptl_crystal_F_000       400.00 
_reflns_d_resolution_high  0.7607 
 
loop_ 
 _symmetry_equiv_pos_as_xyz 
 'x, y, z' 
 '-x+1/2, y+1/2, -z+1/2' 
 '-x, -y, -z' 
 'x-1/2, -y-1/2, z-1/2' 
 
_cell_length_a     5.5574 
_cell_length_b    25.2384 
_cell_length_c     6.6327 
_cell_angle_alpha  90.000 
_cell_angle_beta  104.511 
_cell_angle_gamma  90.000 
 
_shelx_F_squared_multiplier     1.000 
 
loop_ 
 _refln_index_h 
 _refln_index_k 
 _refln_index_l 
 _refln_F_squared_calc 
 _refln_F_squared_meas 
 _refln_F_squared_sigma 
 _refln_observed_status 
   2   0   0      289.85      297.70      6.10 o 
   4   0   0      440.01      463.74     24.68 o 
   6   0   0        2.40        8.17      7.07 o 
   1   1   0      286.72      246.56      2.72 o 
   2   1   0      196.56      198.49      4.42 o 
   3   1   0     1096.43     1177.63     26.27 o 
   4   1   0       76.97       91.70     12.07 o 
   5   1   0      293.21      303.12     14.69 o 
   6   1   0       10.06        9.04      2.60 o 
   7   1   0        3.83       10.11      7.07 o 
   1   2   0       15.85       14.80      1.64 o 
   2   2   0        0.57        1.17      0.90 o 
   3   2   0      114.75      133.44      9.86 o 
   4   2   0       16.43       16.91      2.20 o 
   5   2   0        2.93        9.91      4.20 o 
   6   2   0       23.24       18.10      3.74 o 
   7   2   0        9.80       10.45      7.16 o 
   1   3   0      723.93      696.29      9.50 o 
   2   3   0       74.17       89.94      5.40 o 
   3   3   0      117.20      131.18      8.25 o 
   4   3   0      170.06      181.15      6.87 o 
   5   3   0       59.51       64.42      5.88 o 
   6   3   0       89.79       93.68     13.28 o 
   7   3   0       30.76       19.55      9.17 o 
   0   4   0      311.31      309.23      3.58 o 
   1   4   0     1609.63     1560.83     16.39 o 
   2   4   0     1205.44     1261.94     13.79 o 
   3   4   0       78.11       80.16      3.75 o 
   4   4   0      249.20      249.53     29.06 o 
   5   4   0       16.83       18.14      3.15 o 
   6   4   0       19.25       12.80      3.26 o 
   7   4   0        2.94        6.43      2.96 o 
   1   5   0    19731.52    19587.35    408.74 o 
   2   5   0     1046.20     1047.16     17.76 o 
   3   5   0       92.19       87.38      6.02 o 
   4   5   0       44.06       20.70     16.57 o 
   5   5   0       47.33       43.70      5.52 o 
   6   5   0       40.91       47.92     27.60 o 
   0   6   0       17.37       14.21      6.34 o 
   1   6   0    11517.80    11916.97    166.04 o 
   2   6   0     1071.34     1237.20     14.79 o 
   3   6   0      402.23      423.14     11.10 o 
   4   6   0      738.22      796.51     28.51 o 
   5   6   0       16.80       22.17      4.01 o 
   6   6   0       14.49       11.64      4.06 o 
   1   7   0     3318.49     3662.06     51.84 o 
   2   7   0       11.12       12.24      1.95 o 
   3   7   0       76.37       73.83      3.75 o 
   4   7   0       33.28       27.86      5.22 o 
   5   7   0       24.17       23.06      4.75 o 
   6   7   0       28.47       31.91      7.55 o 
   0   8   0      660.04      677.36     11.29 o 
   1   8   0       94.95       61.64      8.88 o 
   2   8   0        0.11        0.78      1.72 o 
   3   8   0       91.87       87.69      4.81 o 
   4   8   0       79.48       78.08      5.20 o 
   5   8   0       60.29       58.32      6.85 o 
   6   8   0        0.91       -2.49      3.17 o 
   1   9   0       92.51       91.64      5.14 o 
   2   9   0       34.52       40.48      4.03 o 
   3   9   0      434.06      434.57     20.65 o 
   4   9   0        4.60        5.62      1.15 o 
   5   9   0      143.99      172.22     14.56 o 
   6   9   0       31.06       29.72      4.91 o 
   0  10   0      652.00      683.65     11.83 o 
   2  10   0     1420.24     1543.04     45.43 o 
   3  10   0      194.53      205.51     36.13 o 
   4  10   0       35.61       35.66      3.92 o 
   5  10   0      108.13      107.07     11.21 o 
   6  10   0        0.08       -0.67      3.14 o 
   1  11   0      775.22      858.75     17.75 o 
   2  11   0     3350.01     3587.12    120.30 o 
   3  11   0      590.34      648.30     25.32 o 
   4  11   0        4.39        6.53      2.64 o 
   5  11   0        2.80        2.24      3.19 o 
   6  11   0        8.07       11.68      3.16 o 
   0  12   0       36.15       56.13      4.64 o 
   1  12   0      113.98      110.34      5.13 o 
   2  12   0      717.62      805.60     28.33 o 
   3  12   0      146.57      133.00      7.36 o 
   4  12   0       14.18       10.09      2.81 o 
   5  12   0       24.77       33.36      7.04 o 
   6  12   0        3.09        6.54      6.28 o 
   1  13   0       15.64       15.46      2.33 o 
   2  13   0      947.25     1028.15     41.66 o 
   3  13   0      294.68      284.86      9.58 o 
   4  13   0       31.80       18.77      4.21 o 
   5  13   0        3.67        4.40      3.03 o 
   6  13   0       10.18       17.43      9.99 o 
   0  14   0        8.60        8.99      2.23 o 
   1  14   0       26.57       30.71      2.10 o 
   2  14   0       36.19       30.63      6.04 o 
   3  14   0       64.80       71.36      5.00 o 
   4  14   0      114.49      105.24      7.76 o 
   5  14   0       24.63       23.06      4.93 o 
   6  14   0       21.42       18.76      7.65 o 
   1  15   0       93.78       99.29      4.01 o 
   2  15   0      453.22      458.04     18.15 o 
   3  15   0        0.14        6.39      3.82 o 
   4  15   0      184.89      181.75     12.75 o 
   5  15   0        3.21        0.57      3.03 o 
   6  15   0        7.38        6.83      5.34 o 
   0  16   0      880.04      941.15     31.48 o 
   1  16   0       11.09        9.05      1.71 o 
   2  16   0      224.79      262.37      8.69 o 
   3  16   0      403.62      415.95     21.07 o 
   4  16   0        5.88        3.36      2.96 o 
   5  16   0        7.22        5.87      4.50 o 
   6  16   0        0.79        4.93      3.51 o 
   1  17   0        1.23        2.84      1.13 o 
   2  17   0      124.72      122.84      5.82 o 
   3  17   0      275.14      314.57     18.03 o 
   4  17   0       37.70       46.57      5.88 o 
   5  17   0        3.66        5.02      5.14 o 
   6  17   0       10.64        8.72      3.10 o 
   0  18   0       86.71       84.22      6.81 o 
   1  18   0       72.88       62.47      3.74 o 
   2  18   0      163.90      168.67      8.15 o 
   3  18   0      102.96      111.88      9.22 o 
   4  18   0        0.12       -1.12      4.52 o 
   5  18   0        5.62        1.66      2.94 o 
   1  19   0       91.05       81.89      4.82 o 
   2  19   0      206.13      210.14     11.30 o 
   3  19   0      219.67      251.42     16.82 o 
   4  19   0       38.56       38.36      4.83 o 
   5  19   0       32.61       23.98      5.07 o 
   0  20   0       14.70       14.86      3.75 o 
   1  20   0      122.60      131.93      7.12 o 
   2  20   0       66.27       51.27      4.55 o 
   3  20   0       23.08       21.08      6.13 o 
   4  20   0       17.16       16.45      5.18 o 
   5  20   0       23.04       17.63      4.46 o 
   1  21   0      221.00      245.99     12.76 o 
   2  21   0       54.23       57.73      4.98 o 
   3  21   0       55.90       47.76     11.40 o 
   4  21   0        3.54        6.19      4.18 o 
   5  21   0        1.50        0.58      3.75 o 
   0  22   0       24.25       31.35      6.17 o 
   1  22   0        0.39       -0.65      2.70 o 
   2  22   0        1.76        3.31      2.04 o 
   3  22   0       29.44       27.99      4.09 o 
   4  22   0       45.08       41.61      9.93 o 
   5  22   0       15.16       14.78      3.63 o 
   1  23   0       99.62      102.39      6.42 o 
   2  23   0        0.02        4.41      2.83 o 
   3  23   0        4.86       10.01      4.52 o 
   4  23   0       18.82       16.85      4.20 o 
   5  23   0        0.99        7.81      3.72 o 
   0  24   0      128.27      137.96     15.19 o 
   1  24   0       69.12       61.55      6.18 o 
   2  24   0       13.98       13.06      3.14 o 
   3  24   0        5.11       11.23      4.07 o 
   4  24   0       75.32       88.25     18.77 o 
   1  25   0      107.53      126.70      8.28 o 
   2  25   0        9.50        9.97      3.62 o 
   3  25   0       21.50       28.08      5.87 o 
   4  25   0        4.56       10.31      4.62 o 
   0  26   0      128.73      154.93      9.44 o 
   1  26   0       73.77       76.63      5.34 o 
   2  26   0       12.25        7.89      4.04 o 
   3  26   0        1.46        3.49      3.51 o 
   4  26   0       17.32       18.32      4.23 o 
   1  27   0        0.97        4.94      2.64 o 
   2  27   0       43.80       47.69      9.22 o 
   3  27   0        0.02        4.24      3.05 o 
   4  27   0        5.16        3.71      2.92 o 
   0  28   0        4.24        2.66      5.13 o 
   1  28   0        3.29        5.41      3.29 o 
   2  28   0        0.08        2.74      2.81 o 
   3  28   0        0.07        7.78      4.72 o 
   1  29   0        0.47        8.36      3.96 o 
   2  29   0        8.90        5.65      3.09 o 
   3  29   0        5.13        5.95      3.03 o 
   0  30   0      172.23      214.55     51.44 o 
   1  30   0       21.29       23.70      6.50 o 
   2  30   0        3.12        3.27      2.43 o 
   1  31   0        1.48        5.36      4.72 o 
   2  31   0        0.69        5.83      8.09 o 
   0  32   0       24.19       20.39     14.50 o 
   1  32   0       10.62        7.14      9.44 o 
  -5   0   1      171.91      175.74     26.45 o 
  -3   0   1      302.46      264.99     11.10 o 
  -1   0   1     1226.78     1104.38     13.81 o 
   1   0   1     1696.51     1799.94     32.12 o 
   3   0   1       11.45        5.57      2.01 o 
   5   0   1       20.48       12.57      4.40 o 
  -7   1   1        6.28        9.79      8.10 o 
  -6   1   1       72.21       66.78      9.31 o 
  -5   1   1        0.00        6.49      2.62 o 
  -4   1   1      353.21      363.09     16.13 o 
  -3   1   1      209.43      246.63      8.72 o 
  -2   1   1      292.76      309.15      5.31 o 
  -1   1   1       21.83       28.03      2.64 o 
   0   1   1     1201.38     1123.07      8.34 o 
   1   1   1      770.98      736.94     13.10 o 
   2   1   1     1408.48     1401.88     25.04 o 
   3   1   1      143.52      137.25      5.34 o 
   4   1   1        2.29        4.65      1.51 o 
   5   1   1        0.01        2.97      1.59 o 
   6   1   1       61.12       41.33     11.06 o 
  -7   2   1        5.60        9.92      5.22 o 
  -6   2   1       32.79       30.88      4.49 o 
  -5   2   1      113.06      120.52     11.80 o 
  -4   2   1       19.51       20.03      4.03 o 
  -3   2   1      892.47      993.54     18.70 o 
  -2   2   1      468.13      491.94      7.06 o 
  -1   2   1       16.55       19.90      1.97 o 
   0   2   1     8083.63     7977.01     66.56 o 
   1   2   1     3789.38     3887.54     41.64 o 
   2   2   1      310.47      310.42      9.27 o 
   3   2   1       68.51       90.92      4.28 o 
   4   2   1        2.62        6.34      2.69 o 
   5   2   1       44.28       50.98      5.96 o 
   6   2   1        7.40        7.27      3.55 o 
  -7   3   1        8.61        3.16      4.69 o 
  -6   3   1       10.83       11.64      3.09 o 
  -5   3   1      109.83      107.02      8.01 o 
  -4   3   1      141.52      152.88     16.07 o 
  -3   3   1        0.51        4.79      3.62 o 
  -2   3   1      617.83      679.03      9.78 o 
  -1   3   1     1474.63     1394.57     14.39 o 
   0   3   1     1768.13     1795.30     22.77 o 
   1   3   1      654.81      622.67     15.94 o 
   2   3   1      783.32      732.58     14.67 o 
   3   3   1       43.22       44.78      2.47 o 
   4   3   1      190.58      214.53      8.41 o 
   5   3   1        0.48       -0.79      2.48 o 
   6   3   1       58.71       45.46     16.96 o 
  -7   4   1        0.43        5.03      4.35 o 
  -6   4   1        5.57        7.00      2.78 o 
  -5   4   1       19.39       16.02      4.95 o 
  -4   4   1       26.87       32.89      2.94 o 
  -3   4   1     1004.05     1127.65     22.35 o 
  -2   4   1     1921.51     1947.49     27.16 o 
  -1   4   1      889.14      968.81      9.74 o 
   0   4   1      109.08       98.82      2.14 o 
   1   4   1     7830.10     7876.95    108.43 o 
   2   4   1      544.20      507.52     12.03 o 
   3   4   1        5.16        3.20      1.33 o 
   4   4   1        3.40        3.46      2.55 o 
   5   4   1       67.71       61.30      6.75 o 
   6   4   1        0.24       -2.60      3.90 o 
  -7   5   1        0.41        3.18      4.76 o 
  -6   5   1       10.35        7.84      3.01 o 
  -5   5   1      160.20      160.91      8.76 o 
  -4   5   1        9.99       12.21      2.59 o 
  -3   5   1       99.03      141.57      5.62 o 
  -2   5   1      374.19      361.77      6.11 o 
  -1   5   1      660.47      676.82      7.87 o 
   0   5   1      126.70      141.02      7.61 o 
   1   5   1     1532.86     1454.89     18.84 o 
   2   5   1      456.85      404.71      9.21 o 
   3   5   1       90.94       87.31      3.93 o 
   4   5   1       56.90       69.25      5.41 o 
   5   5   1       55.12       52.37      5.74 o 
   6   5   1        0.61        5.35      6.95 o 
  -7   6   1       26.22       17.03      5.76 o 
  -6   6   1        0.08        6.91      3.12 o 
  -5   6   1        4.68        5.47      4.25 o 
  -4   6   1      322.69      356.92      9.72 o 
  -3   6   1      356.67      337.69      8.80 o 
  -2   6   1        0.46        1.84      1.39 o 
  -1   6   1      139.64      148.58      2.74 o 
   0   6   1     3010.76     2832.15     30.83 o 
   2   6   1       84.01       84.44      4.15 o 
   3   6   1       46.66       41.89      3.97 o 
   4   6   1       46.53       47.80      4.80 o 
   5   6   1       37.13       32.26      6.12 o 
   6   6   1        6.26        1.42      3.71 o 
  -7   7   1        6.29        8.06      4.75 o 
  -6   7   1      111.52      101.99     21.12 o 
  -5   7   1       89.74       88.54      6.64 o 
  -4   7   1       13.20        7.06      3.56 o 
  -3   7   1        0.03        2.54      1.17 o 
  -2   7   1      103.40       70.98      4.16 o 
  -1   7   1      537.51      567.61      6.87 o 
   0   7   1      246.67      227.87      5.04 o 
   1   7   1     2696.59     2471.16     59.79 o 
   2   7   1        2.94        5.00      5.36 o 
   3   7   1      155.56      154.94      9.21 o 
   4   7   1        0.01        4.08      2.75 o 
   5   7   1       76.92       60.73      6.05 o 
   6   7   1        0.48        8.33      3.90 o 
  -7   8   1        7.76        6.14      8.07 o 
  -6   8   1        9.55       16.78      4.15 o 
  -5   8   1        9.39        6.80      2.12 o 
  -4   8   1      513.75      594.23     20.14 o 
  -3   8   1      159.52      145.64      6.09 o 
  -2   8   1       13.35       13.36      1.66 o 
  -1   8   1      106.11       80.40      5.56 o 
   0   8   1       36.64       29.90      2.66 o 
   1   8   1        0.14       -1.61      1.98 o 
   2   8   1     1113.45     1197.95     23.83 o 
   3   8   1       57.96       55.46      5.35 o 
   4   8   1        2.21        2.62      1.32 o 
   5   8   1      152.30      154.81      9.78 o 
   6   8   1        2.43        3.65      2.43 o 
  -6   9   1        2.32       -0.47      3.13 o 
  -5   9   1        2.28        1.72      1.73 o 
  -4   9   1       28.77       25.98      4.91 o 
  -3   9   1      241.61      233.62      7.99 o 
  -2   9   1     1846.52     2047.19     45.29 o 
  -1   9   1     3024.82     3247.07     36.20 o 
   0   9   1     1557.04     1559.08     17.97 o 
   1   9   1       39.88       32.61      1.63 o 
   2   9   1     1164.91     1099.03     22.24 o 
   3   9   1      427.14      415.15     18.18 o 
   4   9   1       33.22       33.05      3.59 o 
   5   9   1        3.25        3.03      3.10 o 
   6   9   1        0.02        3.58      5.93 o 
  -6  10   1       23.10       27.35      6.62 o 
  -5  10   1        6.57        6.76      2.47 o 
  -4  10   1      150.20      149.25      8.34 o 
  -3  10   1       14.71       12.42      1.92 o 
  -2  10   1      130.93      138.94      4.80 o 
  -1  10   1       20.91       23.36      2.36 o 
   0  10   1     1095.82     1046.76     13.04 o 
   1  10   1       40.19       36.48      1.84 o 
   2  10   1      438.95      405.72     16.04 o 
   3  10   1        0.82        4.66      2.22 o 
   4  10   1      158.69      184.50     14.46 o 
   5  10   1       36.26       32.64      4.94 o 
   6  10   1        8.10        4.53      6.68 o 
  -6  11   1        1.76       -0.35      4.42 o 
  -5  11   1       32.99       25.58      4.47 o 
  -4  11   1       31.73       20.49     12.48 o 
  -3  11   1       51.13       56.89      3.85 o 
  -2  11   1      507.26      554.21     14.26 o 
  -1  11   1      863.59      862.82     15.93 o 
   0  11   1      660.17      651.50     13.91 o 
   1  11   1      117.89      107.73      3.15 o 
   2  11   1      269.19      239.43      6.84 o 
   3  11   1      232.96      240.20     11.68 o 
   4  11   1       71.59       66.56      6.92 o 
   5  11   1        0.01       13.02      4.89 o 
   6  11   1       14.73       13.30      4.28 o 
  -6  12   1       21.31       22.22      4.94 o 
  -5  12   1       20.69       11.41      8.56 o 
  -4  12   1      243.26      235.53     14.63 o 
  -3  12   1      148.59      151.09      8.55 o 
  -2  12   1        8.50        5.18      2.45 o 
  -1  12   1      210.18      207.93      6.65 o 
   0  12   1      392.20      364.97      9.66 o 
   1  12   1      161.54      172.12      7.26 o 
   2  12   1      355.25      302.41      9.01 o 
   3  12   1        1.18        0.69      2.60 o 
   4  12   1      216.77      242.44     15.27 o 
   5  12   1        1.59        3.09      3.48 o 
   6  12   1        0.41        1.07      3.43 o 
  -6  13   1        0.32        2.47      3.42 o 
  -5  13   1      161.05      203.65     14.83 o 
  -4  13   1        0.96        5.43      4.87 o 
  -3  13   1      460.92      506.27     17.70 o 
  -2  13   1       96.71       75.36      4.12 o 
  -1  13   1      139.09      133.36      4.11 o 
   0  13   1       15.32       17.97      3.07 o 
   1  13   1       14.40       17.48      1.75 o 
   2  13   1       53.32       45.02      3.17 o 
   3  13   1       41.31       52.58      6.20 o 
   4  13   1       52.22       47.78      7.73 o 
   5  13   1        0.00       -1.33      4.43 o 
   6  13   1        0.24        8.32      3.86 o 
  -6  14   1        4.20        8.85      3.89 o 
  -5  14   1        6.11        3.82      3.17 o 
  -4  14   1        0.55        3.06      3.04 o 
  -3  14   1       28.89       20.27      5.63 o 
  -2  14   1      444.90      490.46     17.27 o 
  -1  14   1       76.17       76.92      8.79 o 
   0  14   1      685.64      659.19     17.17 o 
   1  14   1       33.13       29.79      2.16 o 
   2  14   1       12.18        9.64      3.20 o 
   3  14   1      294.91      291.32     16.88 o 
   4  14   1      201.87      225.56     22.03 o 
   5  14   1        0.19        2.66      3.10 o 
   6  14   1       15.55       12.57      5.75 o 
  -6  15   1        0.11        0.55      3.26 o 
  -5  15   1       15.93       12.52      3.68 o 
  -4  15   1        0.02        3.10      1.70 o 
  -3  15   1      239.00      242.39     11.00 o 
  -2  15   1        4.22        2.05      1.98 o 
  -1  15   1     1602.01     1794.44     43.91 o 
   0  15   1      154.75      136.52      6.99 o 
   1  15   1       45.11       41.61      3.13 o 
   2  15   1       45.90       40.06      2.78 o 
   3  15   1      511.75      514.18     26.08 o 
   4  15   1        5.41        3.58      3.73 o 
   5  15   1        5.34        6.04      3.96 o 
   6  15   1        2.33        4.28      3.36 o 
  -6  16   1        2.03       10.68      3.33 o 
  -5  16   1       10.91        5.67      7.25 o 
  -4  16   1        3.18        2.30      2.09 o 
  -3  16   1       18.01       20.15      3.46 o 
  -2  16   1      150.05      136.53      5.85 o 
  -1  16   1       13.12       12.01      3.73 o 
   0  16   1      162.57      170.77      7.90 o 
   1  16   1       65.98       61.50      3.91 o 
   2  16   1      164.00      146.79      6.37 o 
   3  16   1      128.67      130.90     10.89 o 
   4  16   1       55.87       59.67      5.43 o 
   5  16   1       19.94       28.49      5.55 o 
  -6  17   1        1.78        6.07      4.43 o 
  -5  17   1       42.69       50.83      7.94 o 
  -4  17   1       53.33       51.85      5.63 o 
  -3  17   1      223.87      221.06     13.60 o 
  -2  17   1      263.86      277.10      8.43 o 
  -1  17   1      395.00      428.60     15.24 o 
   0  17   1        0.55        9.05      2.63 o 
   1  17   1        3.24        4.33      1.56 o 
   2  17   1      109.02      116.92      6.84 o 
   3  17   1       44.13       39.04      7.46 o 
   4  17   1        0.39        1.70      4.52 o 
   5  17   1        1.37        9.36      3.94 o 
  -6  18   1        0.13        0.82      3.64 o 
  -5  18   1        0.00        2.07      2.94 o 
  -4  18   1      121.86      134.09     10.53 o 
  -3  18   1       31.36       21.35      3.50 o 
  -2  18   1       76.26       76.79      4.83 o 
  -1  18   1        6.31        2.99      2.98 o 
   0  18   1        0.06       -2.52      4.32 o 
   1  18   1        2.97        4.17      1.60 o 
   2  18   1       34.01       26.85      5.05 o 
   3  18   1      260.32      262.32     16.82 o 
   4  18   1       12.02       10.90      6.40 o 
   5  18   1        1.84        1.86      4.66 o 
  -5  19   1        6.07        8.06      2.84 o 
  -4  19   1       16.59       21.70      3.75 o 
  -3  19   1        1.90       -1.72      2.37 o 
  -2  19   1      142.83      152.44      8.65 o 
  -1  19   1      187.12      188.07      7.40 o 
   0  19   1       46.68       56.16      4.43 o 
   1  19   1      142.35      141.24      7.00 o 
   2  19   1       56.50       56.23      7.17 o 
   3  19   1       40.85       46.28      5.47 o 
   4  19   1       28.31       26.71      4.94 o 
   5  19   1        0.02        1.78      3.19 o 
  -5  20   1        3.82        0.66      3.02 o 
  -4  20   1       48.78       42.97      8.81 o 
  -3  20   1        2.88       12.31      3.81 o 
  -2  20   1        3.11        7.82      3.08 o 
  -1  20   1       12.03       15.99      3.22 o 
   0  20   1       89.26       84.90      7.61 o 
   1  20   1      157.70      148.25      8.85 o 
   2  20   1       10.49       13.68      2.97 o 
   3  20   1       60.76       67.85      7.24 o 
   4  20   1       37.77       21.70      6.51 o 
   5  20   1       15.49       13.76      4.46 o 
  -5  21   1        0.07        3.01      3.74 o 
  -4  21   1        0.23        5.04      3.24 o 
  -3  21   1       53.50       59.53      5.76 o 
  -2  21   1      279.15      313.54     17.96 o 
  -1  21   1       64.48       63.84      4.66 o 
   0  21   1      239.43      256.68     11.31 o 
   1  21   1       25.27       25.24      5.85 o 
   2  21   1      109.34      111.37      8.37 o 
   3  21   1       56.15       42.42      7.35 o 
   4  21   1       48.10       57.52     10.41 o 
   5  21   1       12.64        8.93      5.29 o 
  -5  22   1        4.55        2.16      2.64 o 
  -4  22   1       51.37       57.79     10.21 o 
  -3  22   1       53.15       61.60      5.19 o 
  -2  22   1        0.43        5.15      3.92 o 
  -1  22   1        4.10        3.15      2.80 o 
   0  22   1       16.29       19.27      2.83 o 
   1  22   1      111.50      123.17      7.87 o 
   2  22   1      131.87      131.86     12.08 o 
   3  22   1       14.12       10.92      5.38 o 
   4  22   1        8.56       15.11      3.40 o 
   5  22   1       33.94       33.30      7.02 o 
  -5  23   1        1.00        5.20      2.63 o 
  -4  23   1        3.53        3.99      4.38 o 
  -3  23   1       24.25       23.47      4.62 o 
  -2  23   1      105.26      115.39      9.37 o 
  -1  23   1       12.87       10.36      4.00 o 
   0  23   1       14.07       13.95      2.79 o 
   1  23   1        0.29        2.30      3.22 o 
   2  23   1       53.74       57.41      5.80 o 
   3  23   1        0.67        8.96      5.04 o 
   4  23   1        3.52        6.86      3.29 o 
  -5  24   1        0.26        6.57      4.07 o 
  -4  24   1        6.67        8.44      4.59 o 
  -3  24   1       37.92       35.92      8.04 o 
  -2  24   1        3.69        2.89      4.73 o 
  -1  24   1       19.07       26.94      4.90 o 
   0  24   1      112.52      135.37      9.51 o 
   1  24   1       24.90       22.50      4.28 o 
   2  24   1       17.79       18.94      6.98 o 
   3  24   1        1.88        1.35      3.47 o 
   4  24   1        3.44        3.11      3.81 o 
  -4  25   1        3.38        6.94      3.11 o 
  -3  25   1        5.98        5.89      4.06 o 
  -2  25   1        4.44       10.64      2.99 o 
  -1  25   1       41.33       46.52      4.70 o 
   0  25   1        5.16        7.22      4.23 o 
   1  25   1       41.57       37.89      4.42 o 
   2  25   1       86.05       94.99     12.54 o 
   3  25   1        0.16        5.50      5.56 o 
   4  25   1        0.01        3.33      3.88 o 
  -4  26   1        0.23        1.69      3.28 o 
  -3  26   1       29.24       26.21      4.90 o 
  -2  26   1       18.51       11.74      4.07 o 
  -1  26   1       11.48       12.46      3.25 o 
   0  26   1        4.26        8.26      3.31 o 
   1  26   1       73.78       87.41      5.64 o 
   2  26   1       10.92       16.64      4.76 o 
   3  26   1        1.30        7.42      3.22 o 
   4  26   1       11.10        8.18      5.72 o 
  -4  27   1        9.83       10.74      5.99 o 
  -3  27   1        0.04        0.07      3.66 o 
  -2  27   1        1.81        4.00      2.83 o 
  -1  27   1       52.04       58.38      7.14 o 
   0  27   1       66.33       63.08      8.80 o 
   1  27   1        3.87        3.85      2.32 o 
   2  27   1       25.57       35.68      6.89 o 
   3  27   1        4.18        7.75      4.04 o 
  -3  28   1       28.40       21.46     11.17 o 
  -2  28   1        5.11        4.71      2.87 o 
  -1  28   1       16.68       13.44      3.96 o 
   0  28   1        0.55        0.72      3.17 o 
   1  28   1       83.78       83.69     17.41 o 
   2  28   1        4.45        2.85      2.81 o 
   3  28   1        3.21        8.47      3.95 o 
  -3  29   1        2.85        5.83      5.67 o 
  -2  29   1        7.59        5.69      3.36 o 
  -1  29   1        0.00        0.03      3.24 o 
   0  29   1        8.47        4.18      4.00 o 
   1  29   1        0.10        6.20      6.97 o 
   2  29   1        0.97        7.45      5.45 o 
   3  29   1        0.74        0.42      4.38 o 
  -3  30   1        2.69        3.03      3.64 o 
  -2  30   1       10.13       10.53      4.24 o 
  -1  30   1       13.26       14.32      4.48 o 
   0  30   1        0.88       -3.05      3.05 o 
   1  30   1       24.08       22.30      5.71 o 
   2  30   1        0.64        1.40      3.29 o 
  -2  31   1        0.07        7.66      4.24 o 
  -1  31   1        0.03        4.26      3.64 o 
   0  31   1       14.68       14.51      6.35 o 
   1  31   1       10.02       15.63      6.16 o 
   2  31   1        1.26       -0.60      6.25 o 
  -1  32   1       11.35       19.60      5.86 o 
   0  32   1       25.29       33.88      6.69 o 
   1  32   1       12.22       19.12      6.75 o 
  -6   0   2       13.06       11.59      6.21 o 
  -4   0   2      180.34      198.21     11.51 o 
  -2   0   2       52.39       69.92      7.56 o 
   0   0   2       25.69       31.77      2.10 o 
   2   0   2      553.78      566.44     27.56 o 
   4   0   2       18.16       18.96      6.52 o 
   6   0   2       29.08       31.25     14.52 o 
  -7   1   2        2.03        0.78      4.69 o 
  -6   1   2        9.13        8.94      3.31 o 
  -5   1   2       48.09       52.39      6.73 o 
  -4   1   2        3.44        6.67      2.73 o 
  -3   1   2       26.54       21.11      3.17 o 
  -2   1   2      887.87     1054.20     14.64 o 
  -1   1   2     3468.20       -0.47      0.47 o 
   0   1   2      108.33      110.38      2.53 o 
   1   1   2       18.58       24.59      2.28 o 
   2   1   2      286.82      327.03      8.65 o 
   3   1   2      653.49      700.92     23.67 o 
   4   1   2        9.33        6.93      1.61 o 
   5   1   2        1.05        0.99      3.07 o 
   6   1   2        0.44        4.10      2.30 o 
  -7   2   2        0.26        1.01      3.08 o 
  -6   2   2       50.39       44.86      5.76 o 
  -5   2   2      250.11      210.89     49.37 o 
  -4   2   2      459.13      518.33     20.34 o 
  -3   2   2      576.84      593.12     17.43 o 
  -2   2   2     1268.15     1318.43     25.86 o 
  -1   2   2      182.73      177.18      4.43 o 
   0   2   2       41.58       45.45      2.10 o 
   1   2   2      307.93      309.39      4.62 o 
   2   2   2      398.20      403.55      8.29 o 
   3   2   2        0.64        9.05      2.01 o 
   4   2   2        0.25        5.09      1.61 o 
   5   2   2       92.28       80.35      7.97 o 
   6   2   2        9.09        6.51      4.68 o 
  -7   3   2        1.59        2.96      4.59 o 
  -6   3   2       47.40       47.00      6.33 o 
  -5   3   2      337.99      409.87     31.80 o 
  -4   3   2       20.59       26.52      3.75 o 
  -3   3   2       18.59       29.84      3.25 o 
  -1   3   2     1516.23     1545.89     23.20 o 
   0   3   2       68.12       72.78      3.13 o 
   1   3   2        6.50       13.02      1.22 o 
   2   3   2       98.17       95.87      3.61 o 
   3   3   2      382.30      394.20     13.83 o 
   4   3   2        1.27        1.93      2.50 o 
   5   3   2        0.62        4.15      2.30 o 
   6   3   2        2.10       -0.97      3.89 o 
  -7   4   2        2.83        5.51      4.15 o 
  -6   4   2      106.02      114.17     12.53 o 
  -5   4   2       13.26       18.00      3.27 o 
  -4   4   2        8.37        8.96      1.48 o 
  -3   4   2     1325.22     1487.25     33.46 o 
  -2   4   2     2349.95     2443.75     46.23 o 
  -1   4   2      303.96      320.82      4.14 o 
   0   4   2     2194.31     2285.44     23.35 o 
   1   4   2        0.05        0.45      1.20 o 
   2   4   2      421.76      427.87     16.66 o 
   3   4   2       41.53       42.75      5.82 o 
   4   4   2      282.56      309.39     16.75 o 
   5   4   2        2.25        1.14      1.42 o 
   6   4   2       10.99       10.85      5.17 o 
  -7   5   2        1.93        5.77      2.90 o 
  -6   5   2        0.11        5.39      2.27 o 
  -5   5   2       18.83       23.51      4.02 o 
  -4   5   2        5.19        4.07      1.46 o 
  -3   5   2       14.59       24.67      4.33 o 
  -2   5   2       76.87       65.36      3.93 o 
  -1   5   2       24.37       19.72      1.21 o 
   0   5   2      290.67      278.27      4.92 o 
   1   5   2        2.92        0.78      0.58 o 
   2   5   2      254.95      227.52      7.82 o 
   3   5   2      159.41      159.36      6.59 o 
   4   5   2        7.46        7.02      2.50 o 
   5   5   2       24.11       20.07      4.90 o 
   6   5   2        0.05        3.58      4.26 o 
  -7   6   2        0.04        5.29      4.99 o 
  -6   6   2        0.23        4.01      3.44 o 
  -5   6   2        4.81        8.10      3.46 o 
  -4   6   2       73.34       84.94      5.20 o 
  -3   6   2       83.01       69.85      3.93 o 
  -2   6   2      406.05      383.28     12.43 o 
  -1   6   2      388.15      384.38      5.16 o 
   0   6   2      266.39      261.28      7.62 o 
   1   6   2      304.90      283.45      7.90 o 
   2   6   2      515.18      560.67     15.24 o 
   3   6   2      100.74      114.48     13.35 o 
   4   6   2        7.15        3.44      1.61 o 
   5   6   2        9.61        7.90      2.89 o 
   6   6   2        2.57        1.70      3.46 o 
  -7   7   2       16.82       10.62      6.89 o 
  -6   7   2       11.60       11.12      2.97 o 
  -5   7   2       70.15       66.25      4.34 o 
  -4   7   2      441.86      495.54     25.85 o 
  -3   7   2      170.59      194.22      7.53 o 
  -2   7   2      148.46      161.37      4.99 o 
  -1   7   2      411.12      460.39      7.79 o 
   0   7   2     1422.27     1461.70     16.02 o 
   1   7   2      842.17      948.97     19.19 o 
   2   7   2       98.27       88.48      5.24 o 
   3   7   2       19.71       24.79      8.54 o 
   4   7   2      224.43      233.33     15.22 o 
   5   7   2       50.64       52.65      8.31 o 
   6   7   2       14.29       12.36      3.96 o 
  -7   8   2       44.97       47.17     12.46 o 
  -6   8   2        1.33        3.55      3.16 o 
  -5   8   2        5.04        6.97      2.36 o 
  -4   8   2      102.95      125.29     20.39 o 
  -3   8   2      191.78      185.46      7.10 o 
  -2   8   2       10.66        9.43      2.07 o 
  -1   8   2      749.48      771.43     15.83 o 
   0   8   2      171.37      155.53      3.40 o 
   1   8   2      411.61      419.57      9.36 o 
   2   8   2      169.14      138.09      6.84 o 
   3   8   2        2.59        5.05      2.15 o 
   4   8   2        0.71        3.88      2.39 o 
   5   8   2        7.75       10.22      2.71 o 
   6   8   2        1.15       -1.07      4.28 o 
  -7   9   2        4.45        6.68      3.77 o 
  -6   9   2       14.51        5.43      4.38 o 
  -5   9   2       41.96       34.55      3.19 o 
  -4   9   2      517.47      542.60     20.43 o 
  -3   9   2      156.15      162.49      9.22 o 
  -2   9   2     1119.51     1183.93     21.36 o 
  -1   9   2     1260.25     1380.95     24.62 o 
   0   9   2        0.38        5.64      2.38 o 
   1   9   2       24.09       27.30      4.12 o 
   2   9   2      391.67      413.67     12.63 o 
   3   9   2      208.57      199.91      9.37 o 
   4   9   2       63.55       76.29      6.80 o 
   5   9   2        3.55        2.88      3.66 o 
   6   9   2       32.56       24.84      6.11 o 
  -6  10   2        6.95        9.76      5.59 o 
  -5  10   2       11.15       12.02      3.97 o 
  -4  10   2        2.40        5.71      2.53 o 
  -3  10   2      185.94      187.07      8.38 o 
  -2  10   2       98.51      107.69      4.53 o 
  -1  10   2        9.91        7.79      2.55 o 
   0  10   2       85.51       91.86      3.31 o 
   1  10   2     1401.18     1491.92     26.68 o 
   2  10   2        1.07        2.37      1.74 o 
   3  10   2      168.58      165.65      9.17 o 
   4  10   2       27.43        9.32      8.35 o 
   5  10   2       25.09       26.31      4.91 o 
   6  10   2       24.62       29.15      7.34 o 
  -6  11   2       16.71       11.26      3.08 o 
  -5  11   2       45.13       47.48      4.20 o 
  -4  11   2       23.13       18.61      2.40 o 
  -3  11   2        3.04        6.43      3.04 o 
  -2  11   2      293.22      295.07      7.83 o 
  -1  11   2      101.80      103.07      3.45 o 
   0  11   2      235.66      210.58      5.48 o 
   1  11   2       22.24       14.33      4.03 o 
   2  11   2        3.04        3.31      2.11 o 
   3  11   2       29.56       26.57      3.54 o 
   4  11   2       98.38      100.05      9.98 o 
   5  11   2        0.85        1.99      2.64 o 
   6  11   2        2.79        3.50      5.82 o 
  -6  12   2        4.85        7.98      3.59 o 
  -5  12   2       12.46        8.89      2.24 o 
  -4  12   2       25.78       24.42      2.79 o 
  -3  12   2      351.80      352.54     12.15 o 
  -2  12   2       77.00       79.13      3.46 o 
  -1  12   2      336.33      341.06      8.67 o 
   0  12   2        8.11        9.52      1.64 o 
   1  12   2      615.09      611.30     18.84 o 
   2  12   2        7.32       10.14      2.16 o 
   3  12   2      254.69      268.68     16.74 o 
   4  12   2       42.49       42.67      5.02 o 
   5  12   2       21.92       24.01      5.66 o 
  -6  13   2       54.09       55.90     11.14 o 
  -5  13   2        1.41        0.37      2.18 o 
  -4  13   2        3.72        3.04      3.93 o 
  -3  13   2      107.32      100.63      8.76 o 
  -2  13   2       14.61       19.54      2.77 o 
  -1  13   2       12.15        8.70      3.31 o 
   0  13   2     1192.40     1333.44     29.94 o 
   1  13   2       23.27       22.06      2.88 o 
   2  13   2      105.38      105.02      4.83 o 
   3  13   2       42.17       48.34      5.12 o 
   4  13   2       66.55       72.79      6.30 o 
   5  13   2        1.68       -2.52      3.09 o 
  -6  14   2        4.82       11.58      5.35 o 
  -5  14   2       18.72       24.07      2.68 o 
  -4  14   2        4.18        3.62      2.37 o 
  -3  14   2      439.29      465.76     16.18 o 
  -2  14   2        6.91       10.31      2.52 o 
  -1  14   2      176.81      179.36      5.46 o 
   0  14   2       65.54       60.37      3.61 o 
   1  14   2      350.67      359.65     13.24 o 
   2  14   2       13.47        7.92      2.24 o 
   3  14   2        0.05       -1.92      3.13 o 
   4  14   2        0.89        0.75      3.07 o 
   5  14   2       63.49       77.72     11.87 o 
  -6  15   2       13.19       16.67      5.51 o 
  -5  15   2       12.59        7.49      2.56 o 
  -4  15   2      130.10      126.94      7.32 o 
  -3  15   2       43.62       28.26      7.77 o 
  -2  15   2       89.32       87.73      4.81 o 
  -1  15   2       69.32       62.06      3.28 o 
   0  15   2      392.04      412.42     13.42 o 
   1  15   2       46.08       45.45      3.15 o 
   2  15   2      784.88      845.35     33.31 o 
   3  15   2       28.08       25.18      3.33 o 
   4  15   2        0.33        2.25      3.10 o 
   5  15   2       15.80       25.06      8.58 o 
  -6  16   2        5.92       10.17      3.66 o 
  -5  16   2        0.98        7.47      4.55 o 
  -4  16   2       13.10       14.33      4.55 o 
  -3  16   2      134.23      130.01      7.69 o 
  -2  16   2       11.27       11.62      2.60 o 
  -1  16   2      228.82      251.59      8.83 o 
   0  16   2       33.46       28.26      2.98 o 
   1  16   2       61.67       55.42      3.16 o 
   2  16   2        0.17        1.00      2.25 o 
   3  16   2        3.89        3.46      2.66 o 
   4  16   2        0.23        3.55      3.24 o 
   5  16   2       63.39       77.80     17.63 o 
  -6  17   2       13.63       11.36      2.77 o 
  -5  17   2        7.98       11.20      5.74 o 
  -4  17   2       98.59      100.07      7.14 o 
  -3  17   2        2.86        2.92      2.44 o 
  -2  17   2       25.07       18.22      4.61 o 
  -1  17   2      178.29      185.08      7.53 o 
   0  17   2      459.90      509.24     11.65 o 
   1  17   2       99.27       75.40      4.46 o 
   2  17   2        0.15       -0.10      3.31 o 
   3  17   2       47.04       30.93      5.54 o 
   4  17   2       29.36       28.35      5.98 o 
   5  17   2        2.96        7.24      4.04 o 
  -6  18   2        6.13       12.17      9.21 o 
  -5  18   2       36.21       32.06      6.28 o 
  -4  18   2        0.04        4.45      3.03 o 
  -3  18   2        3.00        6.34      1.96 o 
  -2  18   2      175.20      173.77      9.00 o 
  -1  18   2       57.59       53.65      3.60 o 
   0  18   2        5.74        6.33      2.02 o 
   1  18   2        8.55        4.46      2.75 o 
   2  18   2      145.15      148.18     12.63 o 
   3  18   2      162.96      153.81     12.21 o 
   4  18   2        1.00        1.84      5.06 o 
   5  18   2        2.02        8.65      4.56 o 
  -5  19   2       19.11       12.11      5.40 o 
  -4  19   2        4.28        5.86      2.84 o 
  -3  19   2        4.79        0.37      1.96 o 
  -2  19   2      122.52      123.31      7.12 o 
  -1  19   2       30.23       34.85      2.96 o 
   0  19   2       80.36       66.96      4.26 o 
   1  19   2       59.47       57.62      4.55 o 
   2  19   2        4.20        4.14      3.09 o 
   3  19   2        4.42        4.79      3.24 o 
   4  19   2       23.44       20.67      6.79 o 
   5  19   2        0.05        3.21      5.16 o 
  -5  20   2        3.54        5.74      3.42 o 
  -4  20   2        0.51        1.47      2.16 o 
  -3  20   2       34.27       28.45      4.25 o 
  -2  20   2       55.48       52.49      5.23 o 
  -1  20   2        4.72        3.72      1.66 o 
   0  20   2      177.29      194.59     10.29 o 
   1  20   2      304.37      338.15     17.26 o 
   2  20   2        1.83        1.60      3.17 o 
   3  20   2        7.17        8.99      3.42 o 
   4  20   2       86.37       88.45     13.06 o 
  -5  21   2       28.05       19.61      8.22 o 
  -4  21   2        5.13        2.71      3.12 o 
  -3  21   2       33.19       40.83      4.18 o 
  -2  21   2      141.81      143.59      7.22 o 
  -1  21   2       94.25       98.36      6.00 o 
   0  21   2       21.40       22.09      2.71 o 
   1  21   2       50.23       32.79      6.79 o 
   2  21   2        1.48        1.86      3.24 o 
   3  21   2       29.27       30.48      5.43 o 
   4  21   2       12.67       20.36      4.90 o 
  -5  22   2        2.65        6.07      2.88 o 
  -4  22   2        9.30       10.28      3.54 o 
  -3  22   2       55.49       56.66      5.22 o 
  -2  22   2       32.21       31.36      4.53 o 
  -1  22   2       10.47        8.63      2.99 o 
   0  22   2       28.37       24.37      4.57 o 
   1  22   2       47.87       52.20      5.29 o 
   2  22   2       35.70       40.38      4.34 o 
   3  22   2        1.81       -3.56      3.56 o 
   4  22   2       35.80       28.64      7.16 o 
  -5  23   2       13.32       17.18      4.62 o 
  -4  23   2        2.92        6.40      5.39 o 
  -3  23   2       25.14       23.76      3.98 o 
  -2  23   2        6.13        5.29      2.84 o 
  -1  23   2      132.82      133.76      9.29 o 
   0  23   2       24.01       23.75      3.71 o 
   1  23   2       94.83       86.56      6.51 o 
   2  23   2        8.75        9.31      4.10 o 
   3  23   2        4.85        6.62      3.26 o 
   4  23   2       10.79        8.35      3.55 o 
  -5  24   2        0.80        3.76      3.90 o 
  -4  24   2       22.93       21.97      4.91 o 
  -3  24   2        0.50        1.29      3.22 o 
  -2  24   2        1.00        2.85      2.80 o 
  -1  24   2        0.82        3.36      3.65 o 
   0  24   2        2.35        3.99      2.17 o 
   1  24   2        0.00        2.58      3.71 o 
   2  24   2       54.88       51.05      9.05 o 
   3  24   2        1.57        2.77      3.29 o 
   4  24   2        0.85        2.16      3.24 o 
  -4  25   2        3.55        3.31      4.24 o 
  -3  25   2        0.53        2.01      2.65 o 
  -2  25   2        1.33        4.92      3.47 o 
  -1  25   2       96.73      106.02      6.38 o 
   0  25   2       17.02       22.18      2.74 o 
   1  25   2        0.60        1.31      2.60 o 
   2  25   2        4.70        5.76      3.28 o 
   3  25   2       20.91       27.57      7.25 o 
  -4  26   2        8.96       16.11      4.59 o 
  -3  26   2       13.43       13.47      3.45 o 
  -2  26   2       31.34       28.60      5.40 o 
  -1  26   2       19.03       25.35      5.18 o 
   0  26   2       54.44       54.68      6.54 o 
   1  26   2       10.81        6.82      3.96 o 
   2  26   2        6.03        8.91      3.24 o 
   3  26   2       33.21       33.52      8.46 o 
  -4  27   2        6.43        4.32      5.94 o 
  -3  27   2        0.00        3.81      3.50 o 
  -2  27   2        4.84        9.00      3.40 o 
  -1  27   2       19.51       22.26      9.29 o 
   0  27   2        6.87        1.69      3.45 o 
   1  27   2        3.18        7.61      4.19 o 
   2  27   2        0.34        4.58      5.54 o 
   3  27   2       23.97       21.83      4.96 o 
  -3  28   2        3.04        3.96      4.21 o 
  -2  28   2       54.49       53.81      8.55 o 
  -1  28   2        6.58        2.28      3.91 o 
   0  28   2        5.84        6.79      3.90 o 
   1  28   2       20.22       19.35      3.87 o 
   2  28   2        6.77        6.78      3.93 o 
  -3  29   2        2.13        2.35      4.36 o 
  -2  29   2        2.02        2.68      2.76 o 
  -1  29   2        4.56        9.57      4.19 o 
   0  29   2       16.48       12.41      5.57 o 
   1  29   2        1.40        6.84      5.01 o 
   2  29   2        6.58        9.63      3.09 o 
  -2  30   2        7.16        5.74      3.64 o 
  -1  30   2        2.78        3.73      3.30 o 
   0  30   2        4.06        8.32      8.07 o 
   1  30   2        0.10        1.67      7.37 o 
   2  30   2        8.51        4.70      4.51 o 
  -2  31   2        1.42        8.20      6.29 o 
  -1  31   2        8.62       17.24      4.44 o 
   0  31   2       13.41       20.15      6.06 o 
   1  31   2        1.34        0.45      4.14 o 
  -1  32   2        0.10       -3.62      3.62 o 
   0  32   2        1.97        2.51      4.98 o 
  -7   0   3        0.18        8.39      6.37 o 
  -3   0   3      481.81      540.44     23.10 o 
  -1   0   3     1134.99     1118.39     28.51 o 
   1   0   3     3086.28     3428.78    113.33 o 
   3   0   3       67.81       74.50      6.76 o 
   5   0   3      222.17      179.70    133.43 o 
  -7   1   3        4.50        5.20      4.64 o 
  -6   1   3       15.29       11.81      2.84 o 
  -5   1   3       14.80       18.55      5.67 o 
  -4   1   3      111.06      101.55      5.45 o 
  -3   1   3       21.25       38.28      6.95 o 
  -2   1   3      288.41      368.13     19.65 o 
  -1   1   3       34.36       38.40      4.62 o 
   0   1   3     1426.89     1355.24     29.17 o 
   1   1   3       48.47       83.61     10.75 o 
   2   1   3        0.07        7.76      2.04 o 
   3   1   3       83.58       94.94      4.79 o 
   4   1   3      123.42      135.92     12.74 o 
   5   1   3       66.19       65.73     15.57 o 
  -7   2   3        6.31        6.44      7.41 o 
  -6   2   3       10.02        8.64      2.27 o 
  -5   2   3        2.63       11.14      2.68 o 
  -4   2   3        5.10        7.97      3.05 o 
  -3   2   3      648.12      761.29     22.17 o 
  -2   2   3       34.23       47.50      5.51 o 
  -1   2   3       26.95       28.95      5.41 o 
   0   2   3      500.56      520.36     17.57 o 
   1   2   3      195.83      179.73      8.44 o 
   2   2   3      352.76      387.80     12.48 o 
   3   2   3      180.09      196.51      7.11 o 
   4   2   3       98.59       90.89      9.14 o 
   5   2   3        4.62        5.69      2.78 o 
  -7   3   3        1.51        4.84      4.40 o 
  -6   3   3       88.16       82.10     10.32 o 
  -5   3   3      168.47      181.76      9.08 o 
  -4   3   3       93.61      104.68      5.48 o 
  -3   3   3       21.18       34.33      5.68 o 
  -2   3   3      611.29      745.05     16.30 o 
  -1   3   3      120.12      127.67      4.31 o 
   0   3   3      566.83      567.04     11.02 o 
   1   3   3     1487.64     1631.02     31.56 o 
   2   3   3       66.14       68.71      3.58 o 
   3   3   3      167.95      184.05      7.73 o 
   4   3   3        0.50        4.06      2.30 o 
   5   3   3       27.04       22.08      6.08 o 
  -7   4   3       21.07       28.59      6.51 o 
  -6   4   3        0.02        2.22      2.45 o 
  -5   4   3       25.94       36.38      9.03 o 
  -4   4   3       26.79       23.03      8.15 o 
  -3   4   3       66.63       48.80      3.58 o 
  -2   4   3       84.23       76.79      4.56 o 
  -1   4   3       94.53       -0.56      0.56 o 
   0   4   3      313.71      354.17      7.68 o 
   1   4   3       14.84       12.96      1.95 o 
   2   4   3        0.10        1.28      1.13 o 
   3   4   3       60.19       68.65      4.62 o 
   4   4   3      117.58      130.65     10.86 o 
   5   4   3        0.17       -2.87      3.05 o 
  -7   5   3       20.23       23.94      7.37 o 
  -6   5   3       55.45       52.96      8.03 o 
  -5   5   3       12.45       11.51      3.04 o 
  -4   5   3     1193.50     1388.42    131.58 o 
  -3   5   3      322.00      303.08     11.84 o 
  -2   5   3       27.52       28.34      2.32 o 
  -1   5   3       28.96       51.72      5.55 o 
   0   5   3     2308.00     2572.32     49.34 o 
   1   5   3      466.70      491.12     13.69 o 
   2   5   3      178.24      185.22      7.40 o 
   3   5   3      238.20      263.95     13.99 o 
   4   5   3      130.76      137.50     13.23 o 
   5   5   3        0.36       11.25      4.78 o 
  -7   6   3       30.40       36.34     10.34 o 
  -6   6   3       69.19       65.33      9.78 o 
  -5   6   3        5.85        5.37      2.30 o 
  -4   6   3      317.93      360.17     29.86 o 
  -3   6   3        1.87        5.63      2.37 o 
  -2   6   3      470.57      460.07     13.70 o 
  -1   6   3      947.15     1044.28     23.55 o 
   0   6   3      245.32      272.26     17.93 o 
   1   6   3      479.58      487.12     13.06 o 
   2   6   3      465.28      489.46     17.77 o 
   3   6   3      112.24      130.40      7.52 o 
   4   6   3      153.80      157.74     11.18 o 
   5   6   3       22.86       15.30      5.73 o 
  -7   7   3        0.00       -0.33      4.01 o 
  -6   7   3        5.54        2.76      4.85 o 
  -5   7   3       37.89       38.13      3.52 o 
  -4   7   3      219.71      257.23     12.06 o 
  -3   7   3       49.97       52.92      3.37 o 
  -2   7   3      158.36      187.01      5.55 o 
  -1   7   3      367.58      329.22      7.67 o 
   0   7   3       88.92       77.84      3.76 o 
   1   7   3        1.62        0.79      1.01 o 
   2   7   3        1.74        2.31      2.81 o 
   3   7   3       14.22       16.41      3.70 o 
   4   7   3      205.95      201.60     13.72 o 
   5   7   3       27.78       22.65      7.01 o 
  -7   8   3       12.68        8.44      5.23 o 
  -6   8   3       40.01       47.35     11.37 o 
  -5   8   3       10.64       10.99      3.72 o 
  -4   8   3      288.50      287.08     15.64 o 
  -3   8   3       10.81       10.32      1.88 o 
  -2   8   3      201.52      176.16      5.79 o 
  -1   8   3      100.34       77.43      4.06 o 
   0   8   3       15.74       17.07      2.06 o 
   1   8   3       71.21       66.20      3.17 o 
   2   8   3      767.73      852.81     25.43 o 
   3   8   3        0.64        2.47      2.29 o 
   4   8   3       27.00       24.92      3.89 o 
   5   8   3        0.03        5.41      3.51 o 
  -6   9   3       14.28       13.23      4.14 o 
  -5   9   3       49.79       41.75      4.27 o 
  -4   9   3       35.89       31.56      2.99 o 
  -3   9   3       37.06       33.68      3.39 o 
  -2   9   3        5.73        2.74      2.15 o 
  -1   9   3      896.36      981.43     24.57 o 
   0   9   3      286.24      306.23      8.37 o 
   1   9   3        0.03        1.79      1.49 o 
   2   9   3       15.68       23.67      3.88 o 
   3   9   3      149.04      153.54     10.54 o 
   4   9   3        2.14       -2.20      4.85 o 
   5   9   3       60.34       48.10      8.27 o 
  -6  10   3       54.67       53.78     12.16 o 
  -5  10   3       25.92       27.19      3.23 o 
  -4  10   3        5.72        4.87      2.10 o 
  -3  10   3      637.15      697.27     21.31 o 
  -2  10   3      158.16      147.17      6.05 o 
  -1  10   3      203.70      199.54      7.96 o 
   0  10   3      259.36      309.67      8.92 o 
   1  10   3      147.33      138.10      5.67 o 
   2  10   3      565.20      609.84     15.06 o 
   3  10   3        0.42        1.52      2.78 o 
   4  10   3       21.18       22.17      3.76 o 
   5  10   3        0.00        3.73      3.04 o 
  -6  11   3       59.49       65.55     11.68 o 
  -5  11   3        6.32        3.49      3.24 o 
  -4  11   3       13.43       13.67      3.10 o 
  -3  11   3      900.08     1025.12     30.10 o 
  -2  11   3       22.31       13.38      2.68 o 
  -1  11   3      992.09     1101.23     25.57 o 
   0  11   3      223.22      256.05      7.29 o 
   1  11   3       46.13       33.44      2.29 o 
   2  11   3       26.19       27.60      4.90 o 
   3  11   3      357.29      381.00     24.41 o 
   4  11   3        4.93        3.78      3.48 o 
   5  11   3       11.31        7.38      3.49 o 
  -6  12   3       41.10       48.06      8.30 o 
  -5  12   3        1.89        3.59      3.03 o 
  -4  12   3        0.05       -0.25      1.44 o 
  -3  12   3      355.60      470.32     36.65 o 
  -2  12   3      205.27      202.43      7.66 o 
  -1  12   3        0.64        0.86      2.08 o 
   0  12   3        1.72        6.07      2.22 o 
   1  12   3       11.72       14.70      1.56 o 
   2  12   3      198.14      199.06     10.05 o 
   3  12   3       88.20       89.00     12.67 o 
   4  12   3        0.86        2.80      3.11 o 
   5  12   3        0.14        9.53      4.62 o 
  -6  13   3        1.72        8.83      4.71 o 
  -5  13   3       66.14       54.31      5.02 o 
  -4  13   3       57.00       54.92      4.83 o 
  -3  13   3       23.46       21.15      3.47 o 
  -2  13   3       84.20       77.72      3.80 o 
  -1  13   3      202.70      192.24      7.12 o 
   0  13   3        5.62        9.03      3.40 o 
   1  13   3      175.71      167.20      5.57 o 
   2  13   3      104.38      105.16      6.55 o 
   3  13   3      360.39      395.02     34.85 o 
   4  13   3        0.52        1.87      3.52 o 
   5  13   3        2.90        5.13      3.38 o 
  -6  14   3        4.07        4.44      3.75 o 
  -5  14   3        1.83        6.30      3.08 o 
  -4  14   3       17.50       15.36      3.90 o 
  -3  14   3      111.57      112.35      5.82 o 
  -2  14   3      312.96      337.95      8.48 o 
  -1  14   3      187.57      195.06      7.22 o 
   0  14   3       62.97       64.18      3.60 o 
   1  14   3      227.24      230.79      6.89 o 
   2  14   3       24.60       17.05      2.70 o 
   3  14   3        0.13        2.58      3.26 o 
   4  14   3       54.64       52.59     23.33 o 
   5  14   3        0.13        6.51      3.14 o 
  -6  15   3        0.23        3.44      3.63 o 
  -5  15   3       65.14       86.17     14.23 o 
  -4  15   3        1.27        4.53      2.48 o 
  -3  15   3        8.57        6.20      1.99 o 
  -2  15   3        1.91       -1.96      5.69 o 
  -1  15   3        0.03        3.13      1.98 o 
   0  15   3        0.67        0.11      1.94 o 
   1  15   3      271.44      298.28     11.08 o 
   2  15   3       37.91       30.04      3.31 o 
   3  15   3       71.85       71.45      6.86 o 
   4  15   3        2.92       10.00      4.67 o 
   5  15   3        0.15        4.62      4.65 o 
  -6  16   3       14.37       12.95      3.68 o 
  -5  16   3      102.80      118.18     27.70 o 
  -4  16   3        1.41        3.41      2.15 o 
  -3  16   3        1.46        4.61      2.34 o 
  -2  16   3     1081.57     1303.61     44.95 o 
  -1  16   3       27.90       19.03      3.03 o 
   0  16   3       69.66       69.27      4.89 o 
   1  16   3       28.03       22.85      3.76 o 
   2  16   3       61.02       54.07      4.98 o 
   3  16   3        8.57       13.96      4.25 o 
   4  16   3        3.69        2.43      4.44 o 
   5  16   3       15.32       22.96      5.81 o 
  -6  17   3        2.62        7.81      2.99 o 
  -5  17   3       50.02       53.92      9.63 o 
  -4  17   3        0.50        6.94      4.69 o 
  -3  17   3        5.43        7.76      2.69 o 
  -2  17   3      148.16      132.26      7.61 o 
  -1  17   3       40.39       39.75      3.06 o 
   0  17   3       49.04       49.96      3.38 o 
   1  17   3      181.73      203.70     10.37 o 
   2  17   3       98.63      101.74      8.20 o 
   3  17   3       20.97       22.47      3.66 o 
   4  17   3       23.34       18.93      5.91 o 
  -6  18   3       14.20       18.59      6.17 o 
  -5  18   3       47.56       53.40      8.29 o 
  -4  18   3        2.73        1.39      3.14 o 
  -3  18   3       58.70       74.76      5.15 o 
  -2  18   3      221.99      232.18     11.29 o 
  -1  18   3        0.90        7.28      2.40 o 
   0  18   3       10.08        7.34      2.24 o 
   1  18   3        5.09        2.68      1.52 o 
   2  18   3      175.18      180.75     19.59 o 
   3  18   3       41.25       54.23      7.59 o 
   4  18   3        5.95        8.91      3.15 o 
  -5  19   3        0.74        3.89      3.97 o 
  -4  19   3       32.37       48.43      7.64 o 
  -3  19   3       15.18       15.95      4.24 o 
  -2  19   3        0.72        4.06      2.67 o 
  -1  19   3       26.04       21.42      3.07 o 
   0  19   3      305.28      319.20     14.67 o 
   1  19   3       34.65       31.27      5.37 o 
   2  19   3       67.59       73.44      7.85 o 
   3  19   3        0.05        3.17      3.42 o 
   4  19   3       11.95       10.70      4.40 o 
  -5  20   3        2.11        2.99      4.62 o 
  -4  20   3        7.83        3.50      5.44 o 
  -3  20   3       50.95       57.63      5.30 o 
  -2  20   3       17.11       18.61      3.61 o 
  -1  20   3       15.47       16.36      2.75 o 
   0  20   3       35.52       25.93      5.42 o 
   1  20   3        7.56        6.27      3.44 o 
   2  20   3       70.73       68.46      7.42 o 
   3  20   3       13.05       15.05      4.94 o 
   4  20   3        3.41        3.92      4.15 o 
  -5  21   3       11.11        2.36      3.96 o 
  -4  21   3       44.06       55.59     11.35 o 
  -3  21   3       34.81       40.55      3.72 o 
  -2  21   3        2.69        5.59      3.16 o 
  -1  21   3      201.24      210.52      9.27 o 
   0  21   3       97.85       98.56      4.98 o 
   1  21   3        0.42        3.43      3.00 o 
   2  21   3       11.62       19.62      4.71 o 
   3  21   3        4.18        6.99      4.19 o 
   4  21   3        2.75        4.42      4.04 o 
  -5  22   3        0.15       12.80      4.92 o 
  -4  22   3      113.42      147.40     19.42 o 
  -3  22   3       15.86       11.26      3.79 o 
  -2  22   3        5.13        7.11      2.71 o 
  -1  22   3       93.73       89.87      6.42 o 
   0  22   3       18.45       14.67      2.87 o 
   1  22   3       34.51       41.71     10.44 o 
   2  22   3       37.16       32.30      6.01 o 
   3  22   3        4.84        4.94      4.99 o 
   4  22   3       15.08       17.40      5.35 o 
  -5  23   3        6.27       10.55      5.48 o 
  -4  23   3       33.71       36.89      6.26 o 
  -3  23   3        2.42        0.39      2.82 o 
  -2  23   3       12.25        8.43      2.91 o 
  -1  23   3       92.61       92.23      5.69 o 
   0  23   3        7.03        9.64      2.04 o 
   1  23   3        6.82        8.74      3.20 o 
   2  23   3       12.97        7.72      3.92 o 
   3  23   3        3.14        3.44      3.33 o 
  -4  24   3        1.94        2.07      4.25 o 
  -3  24   3        4.34        8.72      3.96 o 
  -2  24   3        0.22        3.25      2.67 o 
  -1  24   3       83.88       85.56      5.75 o 
   0  24   3       14.90       16.43      3.84 o 
   1  24   3      141.50      135.86     21.61 o 
   2  24   3        1.68        4.31      3.53 o 
   3  24   3        0.59        8.92      3.69 o 
  -4  25   3       24.81       30.21      6.03 o 
  -3  25   3        2.59        9.63      5.39 o 
  -2  25   3        0.06        5.74      4.68 o 
  -1  25   3       30.20       25.41      5.13 o 
   0  25   3        0.24        0.48      2.08 o 
   1  25   3       12.44       12.17      4.66 o 
   2  25   3        0.12        4.29      4.17 o 
   3  25   3        1.45        6.39      3.97 o 
  -4  26   3        1.02        2.68      4.15 o 
  -3  26   3       11.80       12.88      4.08 o 
  -2  26   3        5.82        8.88      3.50 o 
  -1  26   3       14.47        8.48      3.27 o 
   0  26   3       32.99       24.16      5.33 o 
   1  26   3       44.96       46.73      9.34 o 
   2  26   3        0.25       -1.29      3.03 o 
   3  26   3        0.83       13.35     32.22 o 
  -3  27   3       33.81       35.34      8.43 o 
  -2  27   3        6.03        8.29      3.68 o 
  -1  27   3       31.81       28.03      5.35 o 
   0  27   3       29.14       19.91      5.16 o 
   1  27   3       10.27        2.77      3.74 o 
   2  27   3        3.08        4.31      3.77 o 
  -3  28   3       30.69       29.94      4.80 o 
  -2  28   3        1.25        5.93      3.62 o 
  -1  28   3        0.93        3.65      4.15 o 
   0  28   3       15.59       16.21      5.08 o 
   1  28   3        0.19       -0.35      3.09 o 
   2  28   3        7.23        9.88      3.88 o 
  -3  29   3        9.15       11.45      4.82 o 
  -2  29   3        0.73       -0.78      3.59 o 
  -1  29   3        0.02       10.96      4.87 o 
   0  29   3       51.50       68.61     16.82 o 
   1  29   3        1.93       10.79     10.93 o 
  -2  30   3        5.32       11.29      4.32 o 
  -1  30   3        0.35        5.91      7.57 o 
   0  30   3        6.81       11.64      5.90 o 
   1  30   3        0.82        3.23      3.53 o 
  -1  31   3        5.16       12.66      7.04 o 
  -6   0   4        2.96        9.27      4.57 o 
  -4   0   4       59.26       49.54      9.09 o 
  -2   0   4     1705.37     1941.13    106.21 o 
   0   0   4      105.11      109.58      7.86 o 
   2   0   4       59.67       63.52      5.09 o 
   4   0   4       32.98       20.84      7.45 o 
  -7   1   4       28.21       23.33      5.69 o 
  -6   1   4        6.15        2.45      3.80 o 
  -5   1   4      279.99      317.10     29.37 o 
  -4   1   4       24.88       29.07      3.56 o 
  -3   1   4      429.88      447.08     20.12 o 
  -2   1   4      128.70      186.54     13.77 o 
  -1   1   4       81.93      109.66      4.22 o 
   0   1   4       15.41       14.57      1.67 o 
   1   1   4      516.17      548.11     17.32 o 
   2   1   4        4.23       12.70      2.47 o 
   3   1   4       19.34       19.55      4.40 o 
   4   1   4        1.79        4.17      4.34 o 
   5   1   4        4.98        3.62      3.18 o 
  -7   2   4        0.35        5.08      3.54 o 
  -6   2   4        0.69        3.37      2.87 o 
  -5   2   4        4.21        4.21      4.41 o 
  -4   2   4       12.17       17.28      3.67 o 
  -3   2   4       15.72       24.74      5.81 o 
  -2   2   4      524.89      538.98     16.71 o 
  -1   2   4        0.15        2.62      2.34 o 
   0   2   4       33.44       36.77      2.65 o 
   1   2   4      178.75      194.43      7.30 o 
   2   2   4      517.70      557.32     18.21 o 
   3   2   4       31.38       35.15      7.68 o 
   4   2   4       90.66      121.01     21.86 o 
   5   2   4        0.20        1.41      3.85 o 
  -7   3   4       12.24        5.41      3.01 o 
  -6   3   4        1.17        6.65      3.18 o 
  -5   3   4        1.14        3.08      2.00 o 
  -4   3   4       34.31       23.82      5.36 o 
  -3   3   4      415.69      434.51     23.61 o 
  -2   3   4       37.81       55.83      3.74 o 
  -1   3   4        0.03        1.72      0.97 o 
   0   3   4       12.74       10.32      1.64 o 
   1   3   4      384.03      393.58     12.87 o 
   2   3   4       35.85       46.32      3.45 o 
   3   3   4       14.18       11.49      3.64 o 
   4   3   4        9.80       14.78      6.42 o 
   5   3   4       62.87       44.52     21.59 o 
  -7   4   4        8.51       15.97      4.74 o 
  -6   4   4       54.18       53.99      9.84 o 
  -5   4   4        7.20        6.99      2.35 o 
  -4   4   4       18.32       15.85      8.04 o 
  -3   4   4        8.40       16.32      5.82 o 
  -2   4   4       36.09       38.24      3.23 o 
  -1   4   4       29.78       20.36      1.89 o 
   0   4   4      146.14      153.76      5.23 o 
   1   4   4      158.27      146.77      6.31 o 
   2   4   4      409.42      432.30     14.70 o 
   3   4   4      113.60      120.01      7.10 o 
   4   4   4        1.60        4.82      2.93 o 
   5   4   4        0.57        2.16      3.25 o 
  -7   5   4        1.38        3.00      5.91 o 
  -6   5   4        0.08        0.13      3.67 o 
  -5   5   4        1.03        1.04      2.37 o 
  -4   5   4      360.64      336.30     22.20 o 
  -3   5   4      534.64      600.77     23.07 o 
  -2   5   4      352.31      385.08     18.68 o 
  -1   5   4      231.36      251.65      8.15 o 
   0   5   4       39.73       40.54      3.07 o 
   1   5   4        2.86        4.04      1.51 o 
   2   5   4       15.84       20.83      3.20 o 
   3   5   4        4.64        8.86      3.19 o 
   4   5   4        3.44        4.21      3.97 o 
   5   5   4       13.33       28.44      8.46 o 
  -6   6   4       98.23       96.71     20.45 o 
  -5   6   4       50.89       43.09      4.79 o 
  -4   6   4      130.18      139.00     15.14 o 
  -3   6   4       85.37       84.59      9.79 o 
  -2   6   4       79.51       83.54      5.93 o 
  -1   6   4      426.65      479.84     15.94 o 
   0   6   4      238.01      248.96      9.22 o 
   1   6   4      153.49      142.63      5.23 o 
   2   6   4       74.38       73.49      5.45 o 
   3   6   4       53.82       64.07      6.64 o 
   4   6   4        5.46        3.19      3.53 o 
   5   6   4        0.00       -5.69      5.69 o 
  -6   7   4        0.02        2.99      4.92 o 
  -5   7   4       18.18       18.16      4.81 o 
  -4   7   4      353.92      369.40     31.61 o 
  -3   7   4       55.08       50.89      4.46 o 
  -2   7   4      139.02      150.33      8.66 o 
  -1   7   4      948.15     1065.55     25.37 o 
   0   7   4      199.88      191.15      8.29 o 
   1   7   4      100.61       90.09      4.45 o 
   2   7   4        3.64        3.58      2.84 o 
   3   7   4        3.19        4.82      3.70 o 
   4   7   4        9.96       10.16      3.31 o 
   5   7   4       12.85        4.13      5.32 o 
  -6   8   4       41.76       46.30     16.17 o 
  -5   8   4        9.95       12.06      2.29 o 
  -4   8   4        5.06        7.68      5.00 o 
  -3   8   4       14.68       12.94      2.75 o 
  -2   8   4      288.37      294.90     13.16 o 
  -1   8   4        3.85        2.14      1.45 o 
   0   8   4      375.21      427.76     14.13 o 
   1   8   4       96.94       78.61      4.60 o 
   2   8   4       16.93       10.54      2.96 o 
   3   8   4      222.10      263.05     23.13 o 
   4   8   4        0.38        1.26      1.97 o 
   5   8   4        0.11        4.86     10.56 o 
  -6   9   4       21.10       35.51     13.73 o 
  -5   9   4        0.00        5.57      2.51 o 
  -4   9   4        3.06        4.57      2.71 o 
  -3   9   4       17.08       20.97      3.20 o 
  -2   9   4      226.29      205.83     13.05 o 
  -1   9   4       63.34       78.89     11.51 o 
   0   9   4       96.37       74.28      5.00 o 
   1   9   4      196.91      215.50      7.32 o 
   2   9   4       32.76       35.64      4.53 o 
   3   9   4       37.56       39.70      4.18 o 
   4   9   4       52.90       50.05     10.18 o 
   5   9   4        8.14        7.05      5.05 o 
  -6  10   4        8.48        5.99      9.09 o 
  -5  10   4       83.23       78.87      4.89 o 
  -4  10   4      102.19       96.58      6.84 o 
  -3  10   4        0.02        2.10      3.49 o 
  -2  10   4       44.97       42.63      4.56 o 
  -1  10   4      248.63      239.03      8.80 o 
   0  10   4        9.94       10.11      2.16 o 
   1  10   4        6.02        8.89      4.50 o 
   2  10   4       48.25       49.73      4.56 o 
   3  10   4       38.64       50.65      8.13 o 
   4  10   4        2.04       -0.30      4.18 o 
   5  10   4        6.38        6.44      3.79 o 
  -6  11   4        7.12       10.08      5.43 o 
  -5  11   4       14.82       15.35      4.00 o 
  -4  11   4      156.31      160.77     10.30 o 
  -3  11   4      476.49      492.28     30.59 o 
  -2  11   4       81.28       92.43      5.72 o 
  -1  11   4        2.45        2.98      1.99 o 
   0  11   4      505.61      531.41     12.88 o 
   1  11   4       30.82       29.05      5.58 o 
   2  11   4       26.77       22.36      3.65 o 
   3  11   4       14.77        9.24      3.36 o 
   4  11   4       15.39       14.60      3.69 o 
  -6  12   4        0.05        2.76      3.13 o 
  -5  12   4       76.04       74.14     10.31 o 
  -4  12   4        6.38        6.41      2.74 o 
  -3  12   4      437.40      433.63     22.93 o 
  -2  12   4       30.42       28.19      4.04 o 
  -1  12   4      418.31      441.29     14.36 o 
   0  12   4       54.15       55.10      4.90 o 
   1  12   4       19.12       29.88      4.00 o 
   2  12   4       76.74       74.69      5.59 o 
   3  12   4        6.86        4.94      3.82 o 
   4  12   4        3.30        4.90      3.99 o 
  -6  13   4        0.06        4.02      2.65 o 
  -5  13   4       12.83       16.19      4.50 o 
  -4  13   4       91.05      103.58      8.67 o 
  -3  13   4       19.90        9.80      3.59 o 
  -2  13   4       71.21       75.33      5.29 o 
  -1  13   4        2.11        4.04      2.97 o 
   0  13   4      440.17      462.68     14.43 o 
   1  13   4       47.40       62.94      5.03 o 
   2  13   4       27.07       28.51      5.55 o 
   3  13   4        0.01       -0.12      4.02 o 
   4  13   4       23.07       17.08      3.82 o 
  -6  14   4        7.10       11.05      6.61 o 
  -5  14   4       79.47       86.61     12.24 o 
  -4  14   4        0.20        1.51      2.01 o 
  -3  14   4        0.54        2.79      2.50 o 
  -2  14   4      155.88      176.74      9.46 o 
  -1  14   4      401.78      426.38     13.46 o 
   0  14   4        8.93        7.82      3.45 o 
   1  14   4        9.50        3.89      2.52 o 
   2  14   4        1.07        5.16      4.60 o 
   3  14   4       15.43       15.17      5.16 o 
   4  14   4        8.38        9.58      4.80 o 
  -6  15   4       13.09        4.51      9.28 o 
  -5  15   4        7.36        3.66      3.40 o 
  -4  15   4        0.77        3.89      2.30 o 
  -3  15   4        1.98       -2.97      3.37 o 
  -2  15   4       12.13       13.22      3.96 o 
  -1  15   4       13.17       15.69      2.57 o 
   0  15   4      118.62      126.83      6.81 o 
   1  15   4        7.73        8.81      2.38 o 
   2  15   4       12.27       10.42      2.64 o 
   3  15   4        6.80        7.72      4.47 o 
   4  15   4       43.84       35.56      8.25 o 
  -6  16   4        2.13        1.51      7.84 o 
  -5  16   4       56.21       57.90     12.22 o 
  -4  16   4      103.54      112.53      6.22 o 
  -3  16   4       15.98       21.65      4.31 o 
  -2  16   4      169.21      151.34      8.84 o 
  -1  16   4      193.75      181.27      8.92 o 
   0  16   4       14.13       11.67      2.33 o 
   1  16   4        7.40        1.62      7.59 o 
   2  16   4        0.01        5.11      4.88 o 
   3  16   4       24.57       33.65      8.62 o 
   4  16   4        5.01        8.33      5.66 o 
  -5  17   4        3.42        6.22      4.30 o 
  -4  17   4       39.95       40.69      6.51 o 
  -3  17   4       60.22       65.50      5.76 o 
  -2  17   4      128.25      126.24      6.64 o 
  -1  17   4       11.04        9.58      2.09 o 
   0  17   4      123.57      126.58      7.43 o 
   1  17   4      244.59      266.54     18.21 o 
   2  17   4        2.38        0.47      2.71 o 
   3  17   4       22.55       33.39      7.13 o 
   4  17   4       29.03       23.50      7.14 o 
  -5  18   4        9.53        5.07      3.54 o 
  -4  18   4        9.10        5.27      3.43 o 
  -3  18   4      125.87      138.37      9.08 o 
  -2  18   4      252.51      264.80     11.76 o 
  -1  18   4       63.10       62.80      4.19 o 
   0  18   4        0.35        1.23      3.02 o 
   1  18   4        9.11        7.15      3.21 o 
   2  18   4        1.49        2.13      3.16 o 
   3  18   4        1.83        0.91      5.64 o 
   4  18   4        5.50       10.23      5.09 o 
  -5  19   4        0.69        4.58      2.53 o 
  -4  19   4       76.30       83.10     13.64 o 
  -3  19   4       15.13       13.20      6.47 o 
  -2  19   4        1.93        1.97      2.38 o 
  -1  19   4        5.39        1.07      1.78 o 
   0  19   4      106.23      104.22      8.52 o 
   1  19   4       39.97       38.14      4.64 o 
   2  19   4        4.79        6.51      4.44 o 
   3  19   4        0.28        3.34      3.33 o 
  -5  20   4        8.20        7.79      3.46 o 
  -4  20   4       49.82       37.19      7.92 o 
  -3  20   4       14.87        9.65      4.39 o 
  -2  20   4        0.20        1.01      2.66 o 
  -1  20   4       72.80       69.16      4.81 o 
   0  20   4       34.90       31.30      3.44 o 
   1  20   4        2.46        4.77      4.13 o 
   2  20   4        1.35        5.52      3.17 o 
   3  20   4        2.58        6.27      3.46 o 
  -5  21   4       13.99       12.14      7.11 o 
  -4  21   4        4.41        5.51      3.69 o 
  -3  21   4       20.62       17.52      4.27 o 
  -2  21   4       31.15       23.51      2.88 o 
  -1  21   4        4.82        5.75      2.08 o 
   0  21   4        2.47        3.35      3.20 o 
   1  21   4       28.34       25.69      5.20 o 
   2  21   4       18.14       12.22      5.56 o 
   3  21   4       10.13        8.27      4.33 o 
  -5  22   4        5.12       11.02      4.43 o 
  -4  22   4       26.21       23.83      5.34 o 
  -3  22   4       11.82       12.11      4.51 o 
  -2  22   4       29.59       42.19      6.65 o 
  -1  22   4       31.87       31.26      3.17 o 
   0  22   4       82.61       74.67      8.72 o 
   1  22   4        6.84        6.01      3.57 o 
   2  22   4       47.82       45.52     11.23 o 
   3  22   4       29.05       24.08      5.16 o 
  -4  23   4        3.24        4.85      5.64 o 
  -3  23   4       30.39       30.90      5.87 o 
  -2  23   4        0.16        6.95      3.70 o 
  -1  23   4      152.17      146.39     17.07 o 
   0  23   4        4.83        4.60      2.98 o 
   1  23   4        8.75        3.75      3.44 o 
   2  23   4        1.25        7.94      5.62 o 
   3  23   4        7.79        5.80      2.57 o 
  -4  24   4        1.40       10.00      5.65 o 
  -3  24   4        9.43        7.76      3.63 o 
  -2  24   4       34.01       38.27     11.62 o 
  -1  24   4        0.66        0.87      3.24 o 
   0  24   4       14.77       18.88      4.57 o 
   1  24   4       13.55       12.30      3.85 o 
   2  24   4        6.15        5.06      2.57 o 
  -4  25   4       25.37       22.25      8.04 o 
  -3  25   4       39.90       53.69     11.53 o 
  -2  25   4        2.55        3.48      3.65 o 
  -1  25   4        5.92        5.32      3.59 o 
   0  25   4        2.41        5.40      2.94 o 
   1  25   4        1.83        2.65      2.92 o 
   2  25   4        2.34        2.87      2.89 o 
  -3  26   4       11.58       11.11      4.13 o 
  -2  26   4        6.33       11.92      4.63 o 
  -1  26   4        1.66        0.62      4.40 o 
   0  26   4        8.57        8.86      4.06 o 
   1  26   4        0.48        0.64      2.77 o 
   2  26   4        9.95       10.16      3.92 o 
  -3  27   4       17.29       22.45      5.45 o 
  -2  27   4        4.19        6.34      3.92 o 
  -1  27   4       10.72       10.37      8.49 o 
   0  27   4        5.75        4.58      6.33 o 
   1  27   4       25.31       20.90      7.13 o 
  -2  28   4        9.97        7.22      5.11 o 
  -1  28   4       10.49       13.44      6.79 o 
   0  28   4       18.00       25.11      7.57 o 
   1  28   4        0.10        5.28      9.98 o 
  -1  29   4        1.09       -0.95      5.19 o 
   0  29   4        7.73       11.47      7.07 o 
  -5   0   5        0.33        6.84      4.98 o 
  -3   0   5      183.46      174.56     18.30 o 
  -1   0   5       29.84       38.80      4.12 o 
   1   0   5      105.35      131.57      9.49 o 
   3   0   5      249.44      311.85     19.15 o 
  -6   1   5       61.39       63.22     10.04 o 
  -5   1   5        4.46       10.35      3.37 o 
  -4   1   5       48.15       50.87      6.27 o 
  -3   1   5       29.66       28.51      5.75 o 
  -2   1   5      713.04      695.49     22.11 o 
  -1   1   5      283.44      294.79      9.89 o 
   0   1   5      194.73      204.04      7.46 o 
   1   1   5        0.17        4.61      3.00 o 
   2   1   5        6.12        4.26      1.74 o 
   3   1   5       16.48       31.37      5.83 o 
   4   1   5        9.62        3.81      2.57 o 
  -6   2   5       10.98       15.41      6.07 o 
  -5   2   5       19.35       25.06      4.28 o 
  -4   2   5       54.72       50.91     14.83 o 
  -3   2   5      103.43      116.36      9.63 o 
  -2   2   5      133.99      154.23     18.62 o 
  -1   2   5      207.05      213.40      9.10 o 
   0   2   5      422.00      431.19     19.12 o 
   1   2   5        6.46       10.99      3.25 o 
   2   2   5       52.31       52.52      4.41 o 
   3   2   5      169.32      168.10     12.27 o 
   4   2   5        4.83       10.17      4.72 o 
  -6   3   5       28.85       29.38      5.20 o 
  -5   3   5        1.36        7.32      4.68 o 
  -4   3   5      111.06      100.01     23.04 o 
  -3   3   5        9.68       19.21      4.90 o 
  -2   3   5      294.55      309.79     24.51 o 
  -1   3   5       39.75       46.85     10.82 o 
   0   3   5        6.08        3.46      2.05 o 
   1   3   5       56.37       59.36      4.02 o 
   2   3   5       46.83       57.08      5.19 o 
   3   3   5        0.02       -4.25      4.25 o 
   4   3   5        9.76       13.03      4.39 o 
  -6   4   5        2.44        5.86      3.69 o 
  -5   4   5      107.22      111.53      7.53 o 
  -4   4   5       18.81       30.32      9.56 o 
  -3   4   5       11.55       14.17      7.60 o 
  -2   4   5      321.19      343.17     15.29 o 
  -1   4   5     1667.96     1758.93     61.59 o 
   0   4   5        0.84       10.56      2.29 o 
   1   4   5       10.40       11.51      2.31 o 
   2   4   5      175.30      183.69     11.20 o 
   3   4   5       46.38       59.75      9.26 o 
   4   4   5       13.90        8.67      3.87 o 
  -6   5   5        0.66       -2.64      2.78 o 
  -5   5   5        7.18       16.74      4.91 o 
  -4   5   5       75.43       67.07      6.30 o 
  -3   5   5      124.40      120.17      8.01 o 
  -2   5   5       16.12       35.49      9.31 o 
  -1   5   5       13.22       24.41      5.05 o 
   0   5   5       18.01       20.03      2.84 o 
   1   5   5       13.29       13.45      2.63 o 
   2   5   5      239.16      262.58     22.85 o 
   3   5   5       16.49       11.54      3.51 o 
   4   5   5        5.00        8.06      5.68 o 
  -6   6   5        0.28        5.28      2.55 o 
  -5   6   5       46.78       54.95      8.67 o 
  -4   6   5        7.50        6.18      5.54 o 
  -3   6   5       14.42       16.60      9.71 o 
  -2   6   5       24.19       26.39      7.46 o 
  -1   6   5      253.58      256.68     11.02 o 
   0   6   5      103.42      117.44      6.55 o 
   1   6   5      106.21       95.82      7.31 o 
   2   6   5       20.81       27.82      4.63 o 
   3   6   5        5.20        3.86      2.72 o 
   4   6   5       53.77       70.47     20.74 o 
  -6   7   5        0.75        7.44      4.43 o 
  -5   7   5       70.28       83.78     14.66 o 
  -4   7   5       11.16       11.82      2.88 o 
  -3   7   5      284.19      267.00     17.13 o 
  -2   7   5      199.62      177.46     10.97 o 
  -1   7   5      199.70      190.05     10.07 o 
   0   7   5       19.78       32.81      4.54 o 
   1   7   5       98.44       93.64      5.68 o 
   2   7   5       80.72       86.61      7.19 o 
   3   7   5        2.68        5.42      2.80 o 
   4   7   5        6.93        6.74      8.19 o 
  -6   8   5        0.00        4.56      4.05 o 
  -5   8   5       60.63       50.24      9.73 o 
  -4   8   5        0.13        2.65      2.12 o 
  -3   8   5       12.17       11.13      4.80 o 
  -2   8   5       62.93       61.05      9.16 o 
  -1   8   5        0.81       11.01      2.64 o 
   0   8   5      125.11      121.08      6.66 o 
   1   8   5        0.21       -1.28      1.78 o 
   2   8   5       11.57        7.66      2.73 o 
   3   8   5        2.02        2.77      3.04 o 
   4   8   5       35.34       37.70     16.64 o 
  -6   9   5        2.47        7.33      4.71 o 
  -5   9   5        0.23        4.24      8.04 o 
  -4   9   5       39.49       39.71      4.99 o 
  -3   9   5      416.35      439.40     32.09 o 
  -2   9   5      163.05      176.32     10.32 o 
  -1   9   5        0.58        7.85      4.34 o 
   0   9   5      514.68      563.37     26.52 o 
   1   9   5      212.71      215.22     13.02 o 
   2   9   5       76.14       77.44      6.53 o 
   3   9   5        9.09       11.33      4.04 o 
   4   9   5        0.09        1.61      4.51 o 
  -6  10   5       27.73       16.40      4.39 o 
  -5  10   5       33.28       21.58      5.45 o 
  -4  10   5      135.68      145.86     14.07 o 
  -3  10   5        8.28        9.71      2.87 o 
  -2  10   5      353.21      376.96     20.00 o 
  -1  10   5        0.33       -0.20      2.63 o 
   0  10   5      114.40      106.27      7.10 o 
   1  10   5      207.23      217.32     10.50 o 
   2  10   5       48.38       59.89      5.69 o 
   3  10   5        0.26        2.75      2.58 o 
   4  10   5        1.30        6.55      5.40 o 
  -6  11   5        9.52        8.24      5.39 o 
  -5  11   5        9.51        4.30      3.93 o 
  -4  11   5       17.58       19.69      6.20 o 
  -3  11   5       18.19       13.82      3.86 o 
  -2  11   5        6.89        9.51      3.71 o 
  -1  11   5        0.09        0.68      2.58 o 
   0  11   5      374.65      334.08     15.98 o 
   1  11   5      113.03      126.93      7.59 o 
   2  11   5       11.51       14.85      3.98 o 
   3  11   5       10.76       10.95      2.84 o 
   4  11   5        1.43        3.88      2.53 o 
  -6  12   5        3.00       -1.80      3.44 o 
  -5  12   5        8.37        8.73      4.87 o 
  -4  12   5      141.70      141.97     11.19 o 
  -3  12   5        6.64        5.05      2.19 o 
  -2  12   5        0.63        0.65      2.59 o 
  -1  12   5      110.75      102.99      7.24 o 
   0  12   5       20.58       17.37      2.67 o 
   1  12   5       20.94       25.54      4.77 o 
   2  12   5       25.19       22.43      4.41 o 
   3  12   5        0.42       -4.06      4.71 o 
   4  12   5       10.78        9.12      4.89 o 
  -6  13   5       11.67       16.96      7.13 o 
  -5  13   5        0.00        2.65      5.18 o 
  -4  13   5        2.10        1.26      4.55 o 
  -3  13   5       14.10        6.81      2.86 o 
  -2  13   5       84.02       78.06      5.59 o 
  -1  13   5        7.43        5.45      2.66 o 
   0  13   5       12.53        8.97      2.72 o 
   1  13   5       92.89       98.33      8.48 o 
   2  13   5       10.94        7.75      3.22 o 
   3  13   5       33.62       23.86      6.09 o 
   4  13   5       13.73       18.09      4.61 o 
  -6  14   5       40.44       35.22      9.36 o 
  -5  14   5        4.43        8.89      4.71 o 
  -4  14   5      162.43      159.35     25.83 o 
  -3  14   5        5.25        3.90      2.89 o 
  -2  14   5       49.44       46.21      5.29 o 
  -1  14   5        0.48       -0.55      2.61 o 
   0  14   5       90.06       86.65      8.10 o 
   1  14   5        7.43        8.54      3.25 o 
   2  14   5       19.80       21.32      4.47 o 
   3  14   5        1.40       -1.70      4.17 o 
  -5  15   5        4.01        0.08      4.28 o 
  -4  15   5        1.62        2.07      4.28 o 
  -3  15   5      375.69      453.86     28.98 o 
  -2  15   5       74.82       71.52      6.55 o 
  -1  15   5       48.92       49.43      5.12 o 
   0  15   5       78.52       76.82      7.29 o 
   1  15   5      373.86      427.21     93.08 o 
   2  15   5        1.91        1.16      2.80 o 
   3  15   5        1.58        3.76      4.39 o 
  -5  16   5       20.27       16.98      6.14 o 
  -4  16   5       24.06       23.37      4.96 o 
  -3  16   5        8.43       13.27      4.35 o 
  -2  16   5       20.38       15.76      3.36 o 
  -1  16   5        6.29        1.41      3.56 o 
   0  16   5       85.61       85.42      6.47 o 
   1  16   5       14.24       10.94      3.20 o 
   2  16   5        0.00        1.13      2.74 o 
   3  16   5        0.65        1.12      2.59 o 
  -5  17   5        0.17       -1.87      4.59 o 
  -4  17   5        5.14        4.10      3.33 o 
  -3  17   5       53.46       58.91      6.99 o 
  -2  17   5        4.71        1.91      3.20 o 
  -1  17   5       34.90       31.22      4.03 o 
   0  17   5       69.78       72.25      6.21 o 
   1  17   5       90.20       84.76      9.96 o 
   2  17   5        1.22        2.38      3.24 o 
   3  17   5        3.69        5.66      3.78 o 
  -5  18   5       19.45       26.59      6.03 o 
  -4  18   5        0.17        1.13      2.99 o 
  -3  18   5       47.62       48.75      6.65 o 
  -2  18   5       38.15       35.66      3.98 o 
  -1  18   5        3.01        3.91      3.10 o 
   0  18   5        0.57        2.92      2.57 o 
   1  18   5        5.38        2.88      2.50 o 
   2  18   5        9.09       11.28      4.92 o 
   3  18   5       22.49       15.97      4.40 o 
  -5  19   5        1.56        1.06      4.50 o 
  -4  19   5        0.81        3.19      4.01 o 
  -3  19   5       14.43        5.16      3.61 o 
  -2  19   5        3.98        6.50      3.07 o 
  -1  19   5        7.66        8.73      3.23 o 
   0  19   5       32.15       25.79      3.64 o 
   1  19   5       15.94       19.97      5.56 o 
   2  19   5       28.47       34.92      7.39 o 
   3  19   5        0.97        9.96      4.47 o 
  -4  20   5       15.11        9.15      3.60 o 
  -3  20   5       41.51       34.40      6.71 o 
  -2  20   5       53.04       60.45      7.94 o 
  -1  20   5      138.39      149.84     15.82 o 
   0  20   5       16.21       12.25      3.40 o 
   1  20   5        0.00        2.98      3.48 o 
   2  20   5       17.16       17.33      5.60 o 
  -4  21   5       33.79       27.54      6.71 o 
  -3  21   5       10.37        4.81      3.73 o 
  -2  21   5       28.59       33.55     23.98 o 
  -1  21   5        0.35        1.50      3.02 o 
   0  21   5       42.35       27.84      5.83 o 
   1  21   5        3.35        3.74      3.25 o 
   2  21   5       40.03       34.60      6.13 o 
  -4  22   5        0.01        9.36      3.74 o 
  -3  22   5       11.36       10.80      4.77 o 
  -2  22   5       77.63       82.75     11.45 o 
  -1  22   5       36.94       29.82      6.20 o 
   0  22   5        7.54        6.82      4.89 o 
   1  22   5        0.00        4.30      3.93 o 
   2  22   5        5.37        1.71      3.50 o 
  -4  23   5        1.05        4.28      3.56 o 
  -3  23   5        0.32        0.39      3.30 o 
  -2  23   5        0.01        1.30      3.70 o 
  -1  23   5       29.25       28.84      5.50 o 
   0  23   5        3.28        6.74      5.15 o 
   1  23   5        8.77        8.27      5.68 o 
   2  23   5       24.45       24.14      6.27 o 
  -3  24   5        2.45       -2.01      3.32 o 
  -2  24   5       19.25       21.23      5.82 o 
  -1  24   5        2.00       -2.19      3.07 o 
   0  24   5        1.60        2.85      5.32 o 
   1  24   5        0.01        4.06      4.60 o 
  -3  25   5        3.25        3.47      4.34 o 
  -2  25   5       21.88       29.93      5.17 o 
  -1  25   5        4.28        7.97      7.28 o 
   0  25   5       16.38       19.97      7.13 o 
   1  25   5        2.08        2.22      2.21 o 
  -2  26   5        1.71       12.45      8.04 o 
  -1  26   5       39.02       43.63     10.57 o 
   0  26   5       14.90        8.38      6.25 o 
  -1  27   5        2.76        2.68      5.51 o 
  -6   0   6        0.00        5.66      7.66 o 
  -2   0   6      115.45       84.96     15.02 o 
   0   0   6      994.01     1048.17    424.94 o 
   2   0   6        1.05       -1.44      5.79 o 
  -6   1   6        2.77        7.31      3.06 o 
  -5   1   6       41.28       34.26      7.31 o 
  -4   1   6        4.01       28.52      5.57 o 
  -3   1   6       24.85       31.42      9.30 o 
  -2   1   6       87.10       75.83     10.19 o 
  -1   1   6      253.48      245.91     20.99 o 
   1   1   6       26.14       31.96      3.58 o 
   2   1   6        3.23        5.48      3.15 o 
   3   1   6        2.41        5.72      5.22 o 
  -6   2   6        9.73       12.31      5.58 o 
  -5   2   6       23.74       16.78      5.62 o 
  -4   2   6       21.93       40.68      6.64 o 
  -3   2   6      179.66      161.95     17.09 o 
  -2   2   6      105.51       93.51     11.62 o 
  -1   2   6       11.60       11.51      2.57 o 
   0   2   6       67.59       64.80      4.87 o 
   1   2   6       23.10       23.89      3.14 o 
   2   2   6        0.00        3.71      3.26 o 
   3   2   6       14.43       12.34      3.99 o 
  -6   3   6        8.10       10.31      3.59 o 
  -5   3   6        3.93        6.88      3.51 o 
  -4   3   6       93.64       91.60      6.69 o 
  -3   3   6       22.16       17.38      5.41 o 
  -2   3   6      127.01      125.78     10.99 o 
  -1   3   6       23.49       17.42      2.88 o 
   0   3   6      100.73      102.97      8.69 o 
   1   3   6       19.89       28.25      3.27 o 
   2   3   6       34.73       27.44      4.54 o 
   3   3   6        3.85       15.06      5.58 o 
  -6   4   6        4.59        4.35      3.80 o 
  -5   4   6       13.40        7.57      4.95 o 
  -4   4   6       13.48       17.56      4.55 o 
  -3   4   6       41.35       41.68      6.03 o 
  -2   4   6       36.19       33.93     10.90 o 
  -1   4   6       23.78       24.76      2.99 o 
   0   4   6       80.05       84.32      4.79 o 
   1   4   6      229.45      223.23     12.45 o 
   2   4   6        3.21        5.58      3.06 o 
   3   4   6        3.49        9.31      5.06 o 
  -6   5   6        3.71        4.23      5.26 o 
  -5   5   6       50.52       37.29      8.63 o 
  -4   5   6       58.81       69.19      6.86 o 
  -3   5   6      282.82      274.35     30.01 o 
  -2   5   6      237.02      225.36     14.58 o 
  -1   5   6       65.38       59.86      6.45 o 
   0   5   6       17.89       20.80      4.05 o 
   1   5   6      175.81      188.72     11.26 o 
   2   5   6        2.13        5.43      2.77 o 
   3   5   6        9.43       10.51      6.12 o 
  -6   6   6        0.07        2.27      3.02 o 
  -5   6   6       17.51       24.05      6.65 o 
  -4   6   6       62.21       67.84      5.71 o 
  -3   6   6       36.34       31.30      6.11 o 
  -2   6   6       47.07       54.62      9.09 o 
  -1   6   6      530.68      511.99     31.42 o 
   0   6   6      161.38      162.78     12.31 o 
   1   6   6       82.94       91.03      7.94 o 
   2   6   6        0.28        1.82      2.88 o 
   3   6   6       21.12       23.04      6.97 o 
  -6   7   6       44.37       53.01     16.09 o 
  -5   7   6        0.59        6.00      5.45 o 
  -4   7   6        7.88        8.55      5.10 o 
  -3   7   6       80.83       83.12      8.44 o 
  -2   7   6        0.51        1.67      2.38 o 
  -1   7   6       31.92       28.15      6.88 o 
   0   7   6       26.38       33.03      4.42 o 
   1   7   6        2.40        1.82      3.24 o 
   2   7   6       15.01       23.18     40.90 o 
   3   7   6       41.11       46.51     11.28 o 
  -6   8   6       18.50       11.83      9.54 o 
  -5   8   6        6.81       11.39      2.82 o 
  -4   8   6       10.46       12.02      4.77 o 
  -3   8   6       42.35       44.83     10.14 o 
  -2   8   6        0.62        7.13      3.80 o 
  -1   8   6      352.82      353.79     30.68 o 
   0   8   6        2.51        1.19      1.78 o 
   1   8   6       41.19       46.64      5.95 o 
   2   8   6        7.18        6.24      4.73 o 
   3   8   6        7.64        7.14      3.98 o 
  -6   9   6       59.80       77.40     21.90 o 
  -5   9   6       43.09       30.16      6.06 o 
  -4   9   6       29.15       29.10      4.97 o 
  -3   9   6       36.24       45.19      6.69 o 
  -2   9   6       40.42       28.11      3.64 o 
  -1   9   6        8.08        7.13      3.78 o 
   0   9   6       25.29       19.64      3.01 o 
   1   9   6       15.90       17.04      3.90 o 
   2   9   6       30.25       35.01      6.85 o 
   3   9   6       26.60       32.00      7.57 o 
  -5  10   6        0.33        5.71      3.60 o 
  -4  10   6       63.42       62.51      9.41 o 
  -3  10   6      150.68      173.20     10.95 o 
  -2  10   6       10.50       10.70      4.01 o 
  -1  10   6      197.96      194.18     14.36 o 
   0  10   6        0.05        3.54      2.85 o 
   1  10   6        7.61       10.56      4.99 o 
   2  10   6       42.65       44.00      8.76 o 
   3  10   6        4.06       14.11     10.67 o 
  -5  11   6        2.14        1.00      5.46 o 
  -4  11   6        9.56        6.16      5.31 o 
  -3  11   6        2.23        2.65      3.19 o 
  -2  11   6      266.00      268.52     14.80 o 
  -1  11   6        0.19        5.09      2.52 o 
   0  11   6        0.81        3.33      1.80 o 
   1  11   6       29.63       27.10      5.17 o 
   2  11   6      124.59      144.39     18.80 o 
   3  11   6        4.23       -3.75      5.12 o 
  -5  12   6       26.36       25.24      7.34 o 
  -4  12   6        9.07       15.45      5.40 o 
  -3  12   6       50.03       52.03      6.36 o 
  -2  12   6        3.28        8.41      2.93 o 
  -1  12   6        0.99        9.66      2.47 o 
   0  12   6       29.01       22.79      2.96 o 
   1  12   6       57.60       48.19      6.52 o 
   2  12   6        4.09        3.78      2.95 o 
   3  12   6        6.39        3.97      4.59 o 
  -5  13   6       33.67       33.99      9.84 o 
  -4  13   6       10.45        9.22      3.46 o 
  -3  13   6        6.31       10.31      4.01 o 
  -2  13   6      242.52      256.38     12.68 o 
  -1  13   6        4.91        5.74      3.05 o 
   0  13   6       59.65       56.24      4.75 o 
   1  13   6       15.46       18.20     14.13 o 
   2  13   6       20.28       23.23      5.24 o 
   3  13   6        0.00       -5.86     10.84 o 
  -5  14   6       85.61       92.90     12.89 o 
  -4  14   6       17.78       12.03      6.20 o 
  -3  14   6        4.46        7.23      2.65 o 
  -2  14   6        0.00        1.69      4.21 o 
  -1  14   6       17.15       14.22      3.47 o 
   0  14   6        5.69        1.72      3.29 o 
   1  14   6        6.31        7.01      3.85 o 
   2  14   6       35.55       32.34      5.42 o 
  -5  15   6        6.76        8.81      4.64 o 
  -4  15   6        0.94        7.65      4.38 o 
  -3  15   6        6.55        5.84      2.76 o 
  -2  15   6      141.31      166.21     28.87 o 
  -1  15   6        0.80        1.63      2.56 o 
   0  15   6       83.14       73.74     10.33 o 
   1  15   6        1.14        1.78      3.29 o 
   2  15   6       23.96       18.90      5.60 o 
  -5  16   6       43.40       45.54     12.57 o 
  -4  16   6       16.84       13.00      4.43 o 
  -3  16   6        8.19        7.66      3.64 o 
  -2  16   6        1.38        2.28      6.08 o 
  -1  16   6        3.55        6.55      3.16 o 
   0  16   6       15.50       13.46      4.90 o 
   1  16   6        1.85        5.10      4.08 o 
   2  16   6        0.08        1.29      4.52 o 
  -4  17   6        1.16       13.98      6.56 o 
  -3  17   6        5.13        1.07      2.42 o 
  -2  17   6       26.44       34.44      7.22 o 
  -1  17   6       45.74       35.09      6.98 o 
   0  17   6        2.28        7.03      5.21 o 
   1  17   6       19.40       20.07      5.83 o 
   2  17   6       26.45       19.82      6.13 o 
  -4  18   6       30.63       24.26      5.66 o 
  -3  18   6       23.29       21.26      4.52 o 
  -2  18   6       19.63       15.70      4.66 o 
  -1  18   6       34.34       37.97      7.65 o 
   0  18   6        0.56        3.56      3.95 o 
   1  18   6        0.40        7.88      5.13 o 
   2  18   6        9.60        7.25      3.45 o 
  -4  19   6       58.67       73.92     12.21 o 
  -3  19   6       32.45       36.76      6.39 o 
  -2  19   6        5.17        7.61      3.24 o 
  -1  19   6       11.79       16.88      4.66 o 
   0  19   6        3.88        8.31      3.98 o 
   1  19   6       49.67       53.60     13.48 o 
  -4  20   6       24.66       20.22      6.85 o 
  -3  20   6        7.53        9.96      4.37 o 
  -2  20   6        2.61        4.78      2.83 o 
  -1  20   6       41.49       44.92      7.18 o 
   0  20   6        1.81        1.30      4.04 o 
   1  20   6        2.71       13.28      5.33 o 
  -3  21   6       21.96       17.67      4.84 o 
  -2  21   6        0.39        7.74      3.87 o 
  -1  21   6        0.27        6.77      3.80 o 
   0  21   6        0.39       -1.15      4.30 o 
   1  21   6       45.98       63.73     13.58 o 
  -3  22   6        0.59        2.58      3.89 o 
  -2  22   6        3.85        7.37      7.21 o 
  -1  22   6        7.18        6.27      4.33 o 
   0  22   6        3.23        2.15      4.17 o 
  -2  23   6        0.02        2.30      3.79 o 
  -1  23   6        5.97       12.67      5.06 o 
   0  23   6        6.65        7.45      4.32 o 
  -1  24   6       12.11       10.91      5.73 o 
  -5   0   7       17.09       16.14      9.70 o 
  -3   0   7       23.33       24.00      7.56 o 
  -1   0   7      130.81      118.63     18.93 o 
   1   0   7       34.47       32.65      7.21 o 
  -5   1   7        0.04       13.01      4.79 o 
  -4   1   7        6.68       14.36      4.82 o 
  -3   1   7        1.72        3.20      4.13 o 
  -2   1   7       43.85       50.20      5.53 o 
  -1   1   7       15.89       22.88      5.38 o 
   0   1   7        2.58        3.81      2.97 o 
   1   1   7        1.55        3.24      2.16 o 
   2   1   7       29.62       31.60      8.32 o 
  -5   2   7       24.18       28.50      7.27 o 
  -4   2   7       14.18       11.99      4.85 o 
  -3   2   7       87.17       87.75     11.93 o 
  -2   2   7        0.92        6.72      4.16 o 
  -1   2   7        7.38       13.63      4.94 o 
   0   2   7        0.71        7.72      3.72 o 
   1   2   7       71.69       65.09     11.72 o 
   2   2   7       18.11       18.10      5.59 o 
  -5   3   7        3.50        5.70      4.87 o 
  -4   3   7       12.09        9.29      5.49 o 
  -3   3   7        8.11       16.46     14.61 o 
  -2   3   7       94.74      144.67     17.58 o 
  -1   3   7       31.90       42.41      4.83 o 
   0   3   7       48.07       46.46      6.98 o 
   1   3   7        1.25        4.38      2.78 o 
   2   3   7       11.55       15.91      8.50 o 
  -5   4   7       13.18        7.99      4.13 o 
  -4   4   7       17.29       21.45      5.04 o 
  -3   4   7       40.84       50.32      7.58 o 
  -2   4   7        0.02        9.45      9.45 o 
  -1   4   7       11.98       11.43      5.76 o 
   0   4   7        2.10        2.69      2.11 o 
   1   4   7       44.33       46.51      7.12 o 
   2   4   7        8.37        3.98      4.82 o 
  -5   5   7       10.48       15.58      3.47 o 
  -4   5   7        3.13        4.26      4.57 o 
  -3   5   7        1.47        8.08      4.33 o 
  -2   5   7       57.09       50.75      7.93 o 
  -1   5   7        9.32       12.20      3.91 o 
   0   5   7        0.35        4.05      2.32 o 
   1   5   7       56.32       59.51      9.00 o 
   2   5   7       16.04       16.57      4.87 o 
  -5   6   7        1.79        3.33      4.95 o 
  -4   6   7       44.52       37.20      6.91 o 
  -3   6   7        5.44        8.49      3.85 o 
  -2   6   7        0.35        0.03      2.66 o 
  -1   6   7       17.52        8.27      3.95 o 
   0   6   7      106.09       98.03     12.06 o 
   1   6   7        2.75        1.25      3.55 o 
   2   6   7        0.00        1.26      4.55 o 
  -5   7   7       12.11       10.11      3.63 o 
  -4   7   7        0.84        6.12      4.54 o 
  -3   7   7        9.10       17.93     10.45 o 
  -2   7   7       22.28       20.62      4.94 o 
  -1   7   7        8.79       10.00      4.11 o 
   0   7   7        0.00        0.44      3.35 o 
   1   7   7        0.53        5.31      4.37 o 
   2   7   7       17.40       16.84      5.09 o 
  -5   8   7        0.09        1.20      3.68 o 
  -4   8   7       32.21       39.77      7.30 o 
  -3   8   7       45.62       57.53     10.44 o 
  -2   8   7       38.21       55.86      8.90 o 
  -1   8   7       18.16       11.78      4.13 o 
   0   8   7       40.60       37.56     11.58 o 
   1   8   7       14.63       12.59      4.01 o 
   2   8   7        6.33        4.32      6.16 o 
  -5   9   7       15.03       17.73      5.28 o 
  -4   9   7        4.17        7.99      4.17 o 
  -3   9   7        8.71       14.01      5.52 o 
  -2   9   7       39.89       32.07      7.84 o 
  -1   9   7       24.06       17.82      5.81 o 
   0   9   7        4.32        7.75      3.58 o 
   1   9   7       12.02       10.20      3.96 o 
   2   9   7        8.05       12.64     13.26 o 
  -5  10   7        7.67        8.23      4.17 o 
  -4  10   7        6.96        5.37      4.17 o 
  -3  10   7        0.37        1.24      3.95 o 
  -2  10   7       16.69       17.92      6.58 o 
  -1  10   7        0.67        3.03      3.44 o 
   0  10   7       74.95       91.07     12.51 o 
   1  10   7        0.42        1.94      3.32 o 
   2  10   7        0.00        3.60      4.24 o 
  -4  11   7       15.64       20.62      5.45 o 
  -3  11   7       34.92       33.82      6.28 o 
  -2  11   7        0.41        2.19      4.79 o 
  -1  11   7       34.82       25.53      4.60 o 
   0  11   7        5.81        8.44      4.07 o 
   1  11   7       22.30       15.51      4.75 o 
   2  11   7        8.01        5.35      8.92 o 
  -4  12   7       24.35       30.23      8.30 o 
  -3  12   7       13.88       12.94      4.42 o 
  -2  12   7        0.03        5.64      3.71 o 
  -1  12   7        3.21        5.37      5.12 o 
   0  12   7       32.24       28.97      5.43 o 
   1  12   7        3.98        4.72      3.48 o 
  -4  13   7        1.79        1.89      2.61 o 
  -3  13   7       20.79       25.99      6.19 o 
  -2  13   7       17.51       19.28      5.60 o 
  -1  13   7       39.52       29.97      6.20 o 
   0  13   7        2.48        9.33      3.56 o 
   1  13   7       15.88       15.71      4.20 o 
  -4  14   7       21.23       20.26      5.84 o 
  -3  14   7        2.74        0.34      5.33 o 
  -2  14   7        1.03        6.33      3.31 o 
  -1  14   7        9.31        4.23      3.33 o 
   0  14   7        8.16        9.46      3.89 o 
   1  14   7        0.01        4.75      3.54 o 
  -4  15   7        0.82        6.12      2.84 o 
  -3  15   7        4.16        8.16      3.81 o 
  -2  15   7        0.08        0.50      2.91 o 
  -1  15   7       59.77       66.04      9.69 o 
   0  15   7        4.21       10.34      4.72 o 
   1  15   7        3.59        2.71      6.63 o 
  -3  16   7       15.81       21.99      4.43 o 
  -2  16   7        0.96        1.66      6.15 o 
  -1  16   7        5.48        8.67      4.59 o 
   0  16   7        3.23       -0.84      3.11 o 
   1  16   7        8.49       15.11      8.47 o 
  -3  17   7       10.58        3.57      3.76 o 
  -2  17   7       38.58       36.70      8.27 o 
  -1  17   7       17.61       18.09      4.46 o 
   0  17   7        0.04        5.33      3.74 o 
  -3  18   7        0.49        4.09      3.77 o 
  -2  18   7        2.39        7.44      4.55 o 
  -1  18   7        0.08        5.13      3.90 o 
   0  18   7        8.53       12.29      4.94 o 
  -2  19   7        8.87       16.45      7.08 o 
  -1  19   7        4.92        5.10      3.98 o 
  -4   0   8        1.31        3.23      5.11 o 
  -2   0   8       16.74       23.86      7.17 o 
   0   0   8        0.29       28.19     17.21 o 
  -4   1   8        0.57        2.28      4.81 o 
  -3   1   8       15.71       13.11      7.79 o 
  -2   1   8       16.59       16.13      4.43 o 
  -1   1   8       78.05       70.42     13.43 o 
   0   1   8        2.28        3.54      4.14 o 
   1   1   8        0.30        5.20     12.23 o 
  -4   2   8        5.77        9.61      3.33 o 
  -3   2   8        5.81        4.25      4.91 o 
  -2   2   8       16.22       21.07      7.66 o 
  -1   2   8        0.00        2.02      3.61 o 
   0   2   8        7.73       11.67      7.42 o 
   1   2   8       25.35       20.09      7.20 o 
  -4   3   8        0.75       11.62      3.39 o 
  -3   3   8        0.02        4.44      6.93 o 
  -2   3   8        0.04        1.52      3.21 o 
  -1   3   8       27.34       24.41      4.88 o 
   0   3   8        3.84        4.15      3.33 o 
   1   3   8        0.98        3.34      4.77 o 
  -4   4   8       10.27       12.05      3.01 o 
  -3   4   8       30.18       17.11     11.45 o 
  -2   4   8       17.06       14.49      3.80 o 
  -1   4   8        6.15        5.26      3.74 o 
   0   4   8       58.66       69.52     12.46 o 
   1   4   8        5.31        2.38      6.98 o 
  -4   5   8        0.81       -0.22      3.44 o 
  -3   5   8        3.95        9.77      4.00 o 
  -2   5   8       37.42       30.49      6.18 o 
  -1   5   8       10.85       11.98      4.88 o 
   0   5   8        1.51        7.98      8.42 o 
  -4   6   8       61.74       61.84     13.82 o 
  -3   6   8        0.38       10.96      3.89 o 
  -2   6   8        5.61        7.24      3.46 o 
  -1   6   8        7.09       11.75      4.89 o 
   0   6   8       13.40       18.39      5.23 o 
  -4   7   8       27.20       33.35     11.59 o 
  -3   7   8        2.58        2.41      4.90 o 
  -2   7   8       16.43       16.56      5.31 o 
  -1   7   8        7.52       10.26      5.43 o 
   0   7   8       28.37       30.39      6.83 o 
  -3   8   8        1.70        4.16      3.49 o 
  -2   8   8        0.00       -2.86      3.20 o 
  -1   8   8        6.76        6.23      4.60 o 
   0   8   8        0.36        9.29      4.21 o 
  -3   9   8        0.21        2.13      4.12 o 
  -2   9   8       33.45       26.61      4.90 o 
  -1   9   8       13.89        3.62      4.62 o 
   0   9   8       12.78       15.23      5.27 o 
  -3  10   8       38.95       34.79      7.21 o 
  -2  10   8        1.63        7.75      2.71 o 
  -1  10   8       13.74       15.44      5.26 o 
   0  10   8        0.03       -1.44      3.73 o 
  -3  11   8        1.77        1.42      4.52 o 
  -2  11   8        1.02       -1.50      3.85 o 
  -1  11   8        2.55        0.69      3.89 o 
  -2  12   8        0.00        4.70      4.56 o 
  -1  12   8        0.43        4.53      5.06 o 
  -2  13   8        0.13        5.57      3.99 o 
                                                 
